# Supplementary material for: Temporal analysis of vaginal proteome reveals developmental changes in lower reproductive tract of gilts across the first two weeks postnatal
Source: Sci Rep. 2019 Sep 13;9:13241. doi: 10.1038/s41598-019-49597-w (PMC6744447; doi:10.1038/s41598-019-49597-w)
Supplement: Supplementary file 1 — Table S1, Table S2, Table S3, Table S4 [file 41598_2019_49597_MOESM1_ESM.xlsx]

## Sheet: Table S1
Table S1. Ensembl gene ID corresponding to gene name and sus scrofa Uniprot or Genpept ID with corresponding biological replicates (A1, A2; B1, B2; C1, C2) and time points (I=day 2; II= day 16)
Gene stable ID	Gene name	Protein ID	Protein names	AI 1	AI 2	BI 1	BI 2	CI 1	CI 2	AII 1	AII 2	BII 1	BII 2	CII 1	CII 2	Average I	Average II	average I and II	TTEST II I	Fold Change I II	Fold Change II I
ENSG00000171401	KRT13	F1S0K1	Keratin 13	32.0113	32.2077	31.3976	32.1604	31.6078	31.9953	30.9336	30.4761	30.285	30.2486	30.4903	29.7468	31.8966	30.3634	31.13	2.21773e-05	1.5332	-1.5332
ENSG00000244734	HBB	F1RII7	Hemoglobin subunit beta	33.1333	31.9261	32.1222	26.8358	28.2127	28.4224	31.9164	30.9008	33.1417	30.3816	31.8627	30.4956	30.1087	31.4497	30.7792	0.268252	-1.341	1.341
ENSG00000163221	S100A12	P80310	Protein S100-A12 (Calgranulin-C) (CAGC) (Extracellular newly identified RAGE-binding protein) (EN-RAGE) (S100 calcium-binding protein A12)	31.0293	31.1657	30.2241	30.6039	31.2691	31.1753	29.9695	30.2807	30.443	30.0446	30.6059	29.2459	30.9112	30.0982	30.5047	0.0103423	0.813	-0.813
ENSG00000278637	HIST1H4A	P62802	Histone H4	31.4655	31.975	30.951	30.8371	31.2062	30.7408	30.0206	29.507	29.6952	29.1809	30.1033	28.8352	31.1959	29.557	30.3764	0.000140482	1.6389	-1.6389
ENSG00000170477	KRT4	I3LQN8	Keratin 4	31.8522	32.0179	30.8334	31.8878	30.9987	31.7586	29.844	29.1792	29.1145	28.7329	29.1122	28.1122	31.558	29.0158	30.2869	9.91312e-06	2.5422	-2.5422
ENSG00000180573	HIST1H2AC	A0A287B959	Histone H2A	31.0935	30.8713	29.926	29.3048	29.5526	29.3102	29.0089	28.7517	29.0519	28.3776	29.216	27.9081	30.0097	28.719	29.3644	0.0068288	1.2906	-1.2906
ENSG00000186081	KRT5	A0A287AZL3	Keratin 5	30.1692	30.3855	29.5753	30.4326	29.3876	29.8233	28.8346	28.4012	28.1866	27.9818	28.3938	27.5215	29.9622	28.2199	29.091	4.34483e-05	1.7423	-1.7423
ENSG00000163631	ALB	A0A287AMK0	Serum albumin	30.1373	29.3076	28.7228	25.8467	27.7386	27.9918	29.4435	30.1262	30.9687	28.9974	30.2802	29.2543	28.2908	29.845	29.0679	0.0446223	-1.5541	1.5541
ENSG00000163220	S100A9	C3S7K6	Calcium-binding protein A9 (Calcium-binding protein S100A9) (RNA-binding region containing protein 2-like)	30.2215	30.7416	28.899	29.6046	30.4183	30.1291	28.2332	27.6367	28.6297	27.3081	28.2299	26.7289	30.0023	27.7944	28.8984	0.000222455	2.2079	-2.2079
ENSG00000167768	KRT1	F1SGG3	Uncharacterized protein	27.6293	29.4703	27.7579	28.666	30.8841	30.0069	28.6446	28.9768	28.3495	28.2449	28.7897	28.6633	29.069	28.6114	28.8402	0.414331	0.4575	-0.4575
ENSG00000184009	ACTG1	I3LVD5	Actin gamma 1	29.8104	29.6234	28.42	28.3686	29.2115	29.366	28.3131	28.3899	28.9103	28.3315	28.8632	27.8684	29.1333	28.446	28.7897	0.0420397	0.6872	-0.6872
ENSG00000163041	H3F3A	Q71LE2	Histone H3.3	30.1556	30.1046	29.4292	29.4154	30.0077	29.465	27.9393	28.3859	28.4581	27.0957	27.7598	25.8965	29.7629	27.5892	28.6761	0.000418723	2.1737	-2.1737
ENSG00000186395	KRT10	I3LDS3	Keratin 10	26.8951	28.7959	27.2246	28.1495	30.5935	29.6005	28.5436	29.2038	28.0345	28.7123	29.1024	29.1156	28.5431	28.7853	28.6642	0.6977	-0.2422	0.2422
ENSG00000143546	S100A8	C3S7K5	Protein S100 (S100 calcium-binding protein)	29.5638	30.2578	27.744	28.8787	30.1992	29.8749	26.9898	26.9825	26.731	27.1816	27.5213	26.1685	29.4197	26.9291	28.1744	0.000191558	2.4906	-2.4906
ENSG00000145192	AHSG	F1SFI7	Alpha-2-HS-glycoprotein	30.1406	29.0926	28.1157	26.5384	28.4298	28.7193	26.866	27.0853	28.7428	26.2506	28.4355	26.452	28.506	27.3053	27.9057	0.0926866	1.2007	-1.2007
ENSG00000182718	ANXA2	F1S073	Annexin	29.3339	29.5206	28.8984	28.9944	27.9682	28.9547	27.3957	26.6166	27.2072	26.4452	27.1389	25.7683	28.945	26.7619	27.8535	6.15533e-05	2.183	-2.183
ENSG00000135046	ANXA1	F1SJB5	Annexin	28.7476	28.8605	27.2973	27.9513	28.8003	28.8942	26.5527	26.8123	27.0317	26.0733	26.9384	25.7424	28.4252	26.5251	27.4751	0.000234052	1.9001	-1.9001
ENSG00000111640	GAPDH	P00355	Glyceraldehyde-3-phosphate dehydrogenase (GAPDH) (EC 1.2.1.12) (Peptidyl-cysteine S-nitrosylase GAPDH) (EC 2.6.99.-)	29.1885	29.1824	27.8576	27.6286	27.9505	28.0671	26.7988	26.538	26.9158	25.9587	27.1354	26.1385	28.3124	26.5808	27.4466	0.000455825	1.7316	-1.7316
ENSG00000106211	HSPB1	Q5S1U1	Heat shock protein beta-1 (HspB1) (Heat shock 27 kDa protein) (HSP 27)	28.7386	28.7066	27.5887	26.5669	26.9601	27.7224	26.9293	27.3355	27.4293	26.6397	27.6388	26.9538	27.7138	27.1544	27.4341	0.185018	0.5594	-0.5594
ENSG00000118137	APOA1	K7GM40	Apolipoprotein A-I	28.7054	27.2538	26.5089	24.0247	27.0054	26.6121	27.4105	27.6886	29.0493	26.794	28.435	26.8011	26.685	27.6964	27.1907	0.192275	-1.0114	1.0114
ENSG00000091513	TF	P09571	Serotransferrin (Transferrin) (Beta-1 metal-binding globulin) (Siderophilin)	28.5868	27.0653	26.305	23.8902	26.5577	26.1409	27.3246	27.8754	28.7893	27.1256	28.4531	27.2429	26.4243	27.8018	27.1131	0.0716025	-1.3775	1.3775
ENSG00000084207	GSTP1	M3V836	Glutathione S-transferase P (Glutathione S-transferase pi 1)	28.9579	28.6055	26.9687	26.2027	26.618	27.5807	26.3042	26.8058	27.3977	26.2266	27.5071	26.0661	27.4889	26.7179	27.1034	0.16693	0.771	-0.771
ENSG00000171346	KRT15	A0A286ZYN0	Keratin 15	28.2312	28.2039	27.4823	27.1473	26.3922	26.9089	27.2208	26.4047	26.2485	26.1483	26.2802	25.5036	27.3943	26.301	26.8477	0.0151012	1.0933	-1.0933
ENSG00000196754	S100A2	K7GQ95	Protein S100 (S100 calcium-binding protein)	29.0052	28.7319	26.8778	25.8856	24.9207	27.0997	26.6372	26.9699	27.6444	25.6767	27.2681	25.152	27.0868	26.558	26.8224	0.500636	0.5288	-0.5288
ENSG00000275714	HIST1H3A	A0A287BKF7	Histone H3	28.0967	29.3181	27.5312	27.7848	27.9078	28.4421	25.789	25.6242	25.0175	24.9331	26.7458	23.3463	28.1801	25.2426	26.7113	0.000251421	2.9375	-2.9375
ENSG00000160213	CST6	Q29290	Cystatin-B (Stefin-B)	28.5052	28.0846	26.6737	25.6715	27.2882	27.5594	25.8996	25.7199	26.4412	25.2094	26.5297	25.9006	27.2971	25.95	26.6236	0.0151761	1.3471	-1.3471
ENSG00000164924	YWHAZ	F2Z558	14-3-3 protein zeta/delta	27.7012	27.6226	26.7457	26.3663	27.2326	27.5431	25.6815	26.382	26.7753	25.5168	26.5629	25.3199	27.2019	26.0397	26.6208	0.00569663	1.1621	-1.1621
ENSG00000197956	S100A6	I3L7Z6	Protein S100 (S100 calcium-binding protein)	28.0606	27.8778	26.8968	25.4167	26.3898	26.7808	26.2406	26.7614	27.001	25.6471	26.3532	25.192	26.9037	26.1992	26.5515	0.177655	0.7044	-0.7044
ENSG00000188229	TUBB4B	A0A287A275	Tubulin beta chain	27.4097	26.9102	25.523	24.4036	25.6705	26.0822	26.0749	26.9641	26.6683	27.3076	27.4374	27.1699	25.9998	26.937	26.4684	0.0804175	-0.9372	0.9372
ENSG00000074800	ENO1	I3LK59	Enolase 1	28.5717	28.1667	26.8891	26.1745	27.0781	27.2492	25.7429	25.7319	26.4581	24.6105	25.9106	24.6644	27.3548	25.5197	26.4372	0.00279641	1.8351	-1.8351
ENSG00000186847	KRT14	F1S0J8	Keratin 14	28.2964	28.3871	26.4561	26.7292	25.9865	27.0576	26.7706	25.8115	25.6879	25.4395	26.0505	24.2168	27.1521	25.6628	26.4075	0.0183638	1.4893	-1.4893
ENSG00000143947	RPS27A	A0A287AZA7	Ribosomal protein S27a	26.7135	26.4836	27.2863	26.48	27.4182	26.8639	25.8052	25.9414	26.4926	25.2528	26.2516	25.1989	26.8742	25.8237	26.3489	0.00289269	1.0504	-1.0504
ENSG00000274247	PRSS1	P00761	Trypsin (EC 3.4.21.4)	26.8516	27.3991	27.0816	27.8032	26.0467	28.3297	25.4249	25.1131	23.6986	26.2623	26.1847	24.7517	27.2519	25.2392	26.2456	0.00266529	2.0126	-2.0126
ENSG00000156508	EEF1A1	A0A286ZUI3	Elongation factor 1-alpha 1	28.3658	28.2929	27.4657	26.9888	26.3591	27.1787	25.3128	25.2634	26.0793	23.8031	25.6536	24.0189	27.4418	25.0218	26.2318	0.000580512	2.42	-2.42
ENSG00000198668	CALM1	F2Z5G3	Calmodulin	27.088	26.0531	25.6973	25.8558	26.023	26.2561	25.4434	26.3542	27.0005	26.0346	26.7083	25.7819	26.1622	26.2204	26.1913	0.855146	-0.0582	0.0582
ENSG00000143933	CALM2	F2Z5G4	Calmodulin	27.088	26.0531	25.6973	25.8558	26.023	26.2561	25.4434	26.3542	27.0005	26.0346	26.7083	25.7819	26.1622	26.2204	26.1913	0.855146	-0.0582	0.0582
ENSG00000160014	CALM3	F2Z5G5	Calmodulin	27.088	26.0531	25.6973	25.8558	26.023	26.2561	25.4434	26.3542	27.0005	26.0346	26.7083	25.7819	26.1622	26.2204	26.1913	0.855146	-0.0582	0.0582
ENSG00000067225	PKM	F1SHL9	Pyruvate kinase (EC 2.7.1.40)	27.5942	27.6552	26.7679	26.1071	26.4338	26.576	25.4445	25.5723	26.1522	24.8066	25.7872	24.888	26.8557	25.4418	26.1487	0.00175829	1.4138	-1.4138
ENSG00000131981	LGALS3	A3EX84	Galectin	28.4106	28.1906	26.4459	26.1585	26.0062	26.8525	25.6754	25.1866	26.4026	24.5742	25.4438	24.0573	27.0107	25.2233	26.117	0.0081564	1.7874	-1.7874
ENSG00000196262	PPIA	P62936	Peptidyl-prolyl cis-trans isomerase A (PPIase A) (EC 5.2.1.8) (Cyclophilin A) (Cyclosporin A-binding protein) (Rotamase A) [Cleaved into: Peptidyl-prolyl cis-trans isomerase A; N-terminally processed]	28.5973	28.1257	26.8182	25.4384	26.3688	26.1832	25.4665	25.2145	26.1391	24.4521	25.8852	24.6524	26.9219	25.3016	26.1118	0.0165707	1.6203	-1.6203
ENSG00000167815	PRDX2	A0A287BAZ6	Peroxiredoxin 2	27.5862	27.2149	26.5196	25.7896	25.9994	26.5185	25.3494	25.4885	26.9579	24.9185	26.0897	24.5826	26.6047	25.5644	26.0846	0.0427782	1.0403	-1.0403
ENSG00000172757	CFL1	P10668	Cofilin-1 (Cofilin; non-muscle isoform)	28.1624	27.5068	26.5274	26.5313	26.975	27.1506	25.0739	25.2988	25.93	24.0806	25.5139	23.9125	27.1422	24.9682	26.0552	0.000388525	2.1739	-2.1739
ENSG00000117450	PRDX1	F1S3U9	Uncharacterized protein	27.9374	27.5255	26.0792	26.7462	26.4078	27.2942	24.7984	24.6389	25.5202	24.1139	25.2253	24.3073	26.9983	24.7673	25.8828	0.000107096	2.231	-2.231
ENSG00000090013	BLVRB	I3LQH7	Biliverdin reductase B	26.2795	25.9183	27.161	25.7162	27.3269	24.9154	26.83	24.9838	25.7561	25.3743	25.4577	24.4243	26.2195	25.471	25.8453	0.163517	0.7484	-0.7484
ENSG00000164687	FABP5	Q2EN74	Epidermal fatty acid-binding protein (Fatty acid binding protein 5 (Psoriasis-associated)) (Fatty acid-binding protein; epidermal)	27.4153	27.5309	26.1944	25.5708	25.7957	27.0754	24.4741	25.4884	25.0755	24.588	25.7126	24.8448	26.597	25.0305	25.8137	0.00296984	1.5665	-1.5665
ENSG00000188505	NCCRP1	I3LR13	Non-specific cytotoxic cell receptor protein 1 homolog (zebrafish)	26.6794	26.6369	24.8265	24.9464	26.1697	26.9441	24.8085	25.2357	25.4577	25.3648	26.4038	25.6659	26.0338	25.4894	25.7616	0.239315	0.5443	-0.5443
ENSG00000134333	LDHA	A0A286ZP12	L-lactate dehydrogenase (EC 1.1.1.27)	27.4588	27.3089	25.9121	26.8034	26.7248	26.6928	24.8832	24.6934	24.9567	24.2754	24.8137	24.2295	26.8168	24.6419	25.7294	7.32449e-06	2.1749	-2.1749
ENSG00000189334	S100A14	F1SFV3	Protein S100-A14	27.1546	28.0239	26.1251	27.0919	25.3205	27.0934	24.3635	24.8211	24.4773	24.2763	25.3501	24.1433	26.8015	24.5719	25.6867	0.000378519	2.2296	-2.2296
ENSG00000170421	KRT8	A0A287A784	Keratin; type II cytoskeletal 8	27.6357	27.4807	26.4512	26.8949	26.1393	27.0693	25.1645	24.4196	24.9054	23.5432	25.1812	23.2029	26.9451	24.4028	25.6739	0.00012313	2.5423	-2.5423
ENSG00000231555	HSPA1B	Q6S4N2	Heat shock 70 kDa protein 1B (Heat shock 70 kDa protein 2) (HSP70.2)	26.8804	26.5073	25.8243	24.8757	24.9487	25.8926	25.1059	25.5789	25.9572	25.0951	26.0035	25.1704	25.8214	25.4851	25.6532	0.387017	0.3363	-0.3363
ENSG00000187514	PTMA	C3VVV8	Prothymosin alpha	26.3481	25.2774	25.6539		24.978	24.4583	25.6748	26.011	26.4667	25.8458	25.8658	25.8652	25.3431	25.9548	25.6489	0.0820445	-0.6116	0.6116
ENSG00000123416	TUBA1B	Q2XVP4	Tubulin alpha-1B chain (Alpha-tubulin ubiquitous) (Tubulin K-alpha-1) (Tubulin alpha-ubiquitous chain) [Cleaved into: Detyrosinated tubulin alpha-1B chain]	26.8309	26.4103	25.7135	24.3011	25.4556	26.1061	24.7105	25.5851	25.6912	25.0078	26.1054	25.3672	25.8029	25.4112	25.6071	0.366628	0.3917	-0.3917
ENSG00000160789	LMNA	Q3ZD69	Prelamin-A/C [Cleaved into: Lamin-A/C]	27.5214	26.95	26.1312	25.823	24.4574	25.8114	25.6945	24.8614	25.0129	25.0169	25.2493	24.2038	26.1157	25.0064	25.5611	0.0420352	1.1093	-1.1093
ENSG00000136810	TXN	P82460	Thioredoxin (Trx)	27.6347	27.1694	25.3741	25.168	26.2064	26.3566	24.6902	25.1538	25.5509	23.9725	25.219	23.9757	26.3182	24.7603	25.5393	0.00880578	1.5579	-1.5579
ENSG00000141522	ARHGDIA	E7EI20	Rho GDP dissociation inhibitor alpha (Rho GDP-dissociation inhibitor 1)	26.8611	26.069	25.3943	24.4545	25.8417	25.9369	24.4309	25.1182	26.2033	25.0058	25.8792	25.0237	25.7595	25.2768	25.5181	0.276786	0.4826	-0.4826
ENSG00000021355	SERPINB1	F2Z5B1	Leukocyte elastase inhibitor (Serpin peptidase inhibitor; clade B (Ovalbumin); member 1 tv1)	26.3487	26.3245	25.2437	25.3907	27.3587	26.0869	23.8409	24.9648	25.2204	24.9144	25.0582	24.783	26.1255	24.7969	25.4612	0.00501608	1.3285	-1.3285
ENSG00000148671	ADIRF	A0A287ACN2	Adipogenesis regulatory factor	27.1891	26.9816	25.8371	25.3673	26.0371	26.0999	24.9082	24.3788	25.9824	23.537	25.5062	23.567	26.252	24.6466	25.4493	0.00930128	1.6053	-1.6053
ENSG00000175793	SFN	Q1W2G0	14-3-3 sigma protein (Stratifin)	27.3256	26.8463	25.3211	24.6796	25.5624	26.1018	24.8735	24.8326	25.0465	24.5307	25.329	24.2672	25.9727	24.8132	25.3929	0.0227304	1.1595	-1.1595
ENSG00000089220	PEBP1	F1RKG8	Uncharacterized protein	27.6147	26.8262	25.8609	24.5349	25.5518	25.8162	24.3077	24.9538	25.6912	23.9626	25.7516	23.7559	26.0341	24.7371	25.3856	0.0431422	1.2969	-1.2969
ENSG00000109971	HSPA8	F1S9Q1	Heat shock cognate 71 kDa protein	27.0722	26.4767	25.6214	24.9621	25.0005	25.7203	24.436	24.8868	25.4466	24.3022	25.4187	24.6224	25.8088	24.8521	25.3304	0.0355907	0.9567	-0.9567
ENSG00000137818	RPLP1	F1SIT7	60S acidic ribosomal protein P1	27.508	27.4469	27.2388	26.091	25.4382	26.2693	25.5499	23.7403	25.2054	23.8743	24.9368	20.5917	26.6653	23.983	25.3241	0.00830099	2.6822	-2.6822
ENSG00000105427	CNFN	F1RGI5	Cornifelin	24.693	28.5306	23.1102	26.3511	27.1	27.2657	24.7074	25.4812	22.2516	24.9451	24.6491	24.6789	26.1751	24.4522	25.3137	0.0912759	1.7228	-1.7228
ENSG00000142168	SOD1	P04178	Superoxide dismutase [Cu-Zn] (EC 1.15.1.1)	27.5756	26.8378	25.0851	24.5003	25.4901	25.8787	24.3759	24.6924	25.1823	24.2403	25.7393	23.6404	25.8946	24.6451	25.2698	0.0477883	1.2495	-1.2495
ENSG00000135480	KRT7	A0A287AG48	Keratin 7	26.3018	26.5534	25.2411	25.872	24.5143	26.0925	25.6542	24.6939	24.257	24.5614	25.3034	24.1835	25.7625	24.7755	25.269	0.0302177	0.9869	-0.9869
ENSG00000147676	MAL2	C3UP60	MAL2 proteolipid protein (Protein MAL2)	25.6792	25.8634	24.6674	26.0738	25.3614	25.8193	25.6489	24.7729	24.654	25.1979	24.2339	25.0154	25.5774	24.9205	25.249	0.044442	0.6569	-0.6569
ENSG00000106541	AGR2	A0A287AM82	Anterior gradient protein 2 homolog precursor	27.8902	27.2116	25.7048	25.8591	24.4564	26.8332	24.6866	24.0893	24.8726	23.2429	25.384	22.2963	26.3258	24.0952	25.2105	0.00877717	2.2306	-2.2306
ENSG00000226248	CLIC1	A0A287B2P1	Chloride intracellular channel protein	26.6856	26.2499	25.474	24.5112	25.742	25.5504	24.4709	24.8364	25.7942	23.8968	25.098	23.8393	25.7021	24.6559	25.179	0.035476	1.0462	-1.0462
ENSG00000108518	PFN1	F1RFY1	Profilin	27.1781	26.6142	25.2997	24.9555	26.7375	26.2766	24.0489	24.434	25.225	22.761	25.005	23.4567	26.1769	24.1551	25.166	0.00308321	2.0217	-2.0217
ENSG00000196839	ADA	I3LDF4	Adenosine deaminase	26.4389	25.9575	23.8001	25.1137	25.5888	25.3553	24.504	25.1919	25.1658	24.7176	25.1395	24.6214	25.3757	24.89	25.1328	0.240588	0.4856	-0.4856
ENSG00000092841	MYL6	P60662	Myosin light polypeptide 6 (17 kDa myosin light chain) (LC17) (Myosin light chain 3) (MLC-3) (Myosin light chain alkali 3) (Myosin light chain A3) (Smooth muscle and nonmuscle myosin light chain alkali 6)	27.0022	26.7673	25.4194	25.1119	25.6437	25.6553	24.452	24.4379	24.0833	24.1734	25.0175	23.7146	25.9333	24.3131	25.1232	0.00115412	1.6202	-1.6202
ENSG00000177600	RPLP2	F1RYZ0	60S acidic ribosomal protein P2	27.6143	27.2325	26.1531	25.0809	24.3467	26.1405	24.4274	24.4434	25.4209	22.7927	24.9425	22.3843	26.0946	24.0685	25.0816	0.0168534	2.026	-2.026
ENSG00000080824	HSP90AA1	O02705	Heat shock protein HSP 90-alpha	26.3249	25.694	25.0876	23.7077	25.1693	25.3292	24.3499	25.0929	25.2089	24.3878	25.6364	24.5575	25.2187	24.8722	25.0454	0.421018	0.3464	-0.3464
ENSG00000163191	S100A11	P31950	Protein S100-A11 (Calgizzarin) (Protein S100-C) (S100 calcium-binding protein A11)	27.478	27.2509	25.3692	25.7449	26.1834	26.8009	23.0238	23.8722	25.2163	22.1377	24.3449	22.2469	26.4712	23.4736	24.9724	0.000578587	2.9975	-2.9975
ENSG00000118898	PPL	F1RK90	Periplakin	26.9863	26.9016	25.2712	26.6103	24.919	26.2474	24.3182	23.6533	23.8399	23.6012	23.9411	23.2215	26.1559	23.7625	24.9592	9.95963e-05	2.3933	-2.3933
ENSG00000149925	ALDOA	A0A286ZYX8	Fructose-bisphosphate aldolase (EC 4.1.2.13)	27.555	27.2271	25.5506	25.3071	25.7317	25.6272	23.8764	23.8085	24.5115	23.1462	24.1869	22.9481	26.1664	23.7462	24.9563	0.000389767	2.4201	-2.4201
ENSG00000102144	PGK1	Q7SIB7	Phosphoglycerate kinase 1 (EC 2.7.2.3)	26.8367	26.3892	25.3564	24.5854	25.548	25.6583	24.1844	24.2354	24.9321	23.471	24.4588	23.3535	25.729	24.1058	24.9174	0.00252945	1.6232	-1.6232
ENSG00000012223	LTF	Q6YT39	Lactotransferrin	26.1689	26.9757	25.7408	26.7823	28.1314	26.3603	22.324	23.1625	24.2205	22.7649	23.5156	22.5913	26.6932	23.0964	24.8948	1.00887e-05	3.5968	-3.5968
ENSG00000188643	S100A16	F2Z5M4	Protein S100 (S100 calcium-binding protein)	26.556	26.9798	25.6402	26.1146	25.1469	26.6221	24.5918	24.1824	22.2045	23.5159	24.3105	22.8158	26.1765	23.6034	24.8899	0.000288872	2.5731	-2.5731
ENSG00000143536	CRNN	A0A287AM19	Cornulin	25.7766	26.1704	24.3321	25.3272	25.315	25.9496	24.2804	24.6962	23.4969	24.5851	24.5294	24.0776	25.4784	24.2775	24.8779	0.00401324	1.2009	-1.2009
ENSG00000008438	PGLYRP1	A0A286ZI97	Peptidoglycan-recognition protein	25.8428	28.419	27.0181	26.8887	27.7345	26.1081	20.8926	22.192	24.2081	22.7638	23.0093	22.9962	27.0018	22.677	24.8394	2.76759e-05	4.3248	-4.3248
ENSG00000197747	S100A10	P04163	Protein S100-A10 (Calpactin I light chain) (Calpactin-1 light chain) (Cellular ligand of annexin II) (S100 calcium-binding protein A10) (p10 protein) (p11)	27.9071	28.0867	26.5433	26.635	25.6027	26.6393	23.9335	22.7885	24.3436	20.8937	23.3954	21.2513	26.9023	22.7676	24.8349	0.000138632	4.1346	-4.1346
ENSG00000189403	HMGB1	F2Z594	High mobility group protein B1	28.2578	27.6865	25.9237	24.6236	24.3228	25.7279	24.7705	23.8961	25.2741	22.2392	24.7459	20.3982	26.0903	23.554	24.8222	0.0302858	2.5363	-2.5363
ENSG00000173801	JUP	Q8WNW3	Junction plakoglobin	26.5055	26.8859	25.7403	25.8702	24.435	25.717	24.5839	24.1357	23.7773	23.6026	23.9043	22.63	25.8589	23.7722	24.8156	0.000726811	2.0866	-2.0866
ENSG00000110955	ATP5F1B	F1SLA0	ATP synthase subunit beta (EC 3.6.3.14)	25.8564	26.6716	25.47	25.5999	24.074	25.4634	24.5506	23.8027	23.9207	23.6803	24.8988	23.5887	25.5225	24.0736	24.798	0.00508267	1.4489	-1.4489
ENSG00000171314	PGAM1	A0A287AJQ2	Phosphoglycerate mutase (EC 5.4.2.11) (EC 5.4.2.4)	26.2719	25.832	24.8135	23.8919	25.1614	25.2512	23.9758	24.4941	24.5868	24.1113	24.8517	24.0003	25.2036	24.3366	24.7701	0.0401714	0.867	-0.867
ENSG00000111669	TPI1	D0G7F6	Triosephosphate isomerase (EC 5.3.1.1)	27.1634	26.4082	25.4325	25.3605	25.9661	25.9316	23.1711	23.4988	25.2472	22.1296	24.254	22.4637	26.0437	23.4607	24.7522	0.00079498	2.583	-2.583
ENSG00000130402	ACTN4	A0A287A4Q7	Actinin alpha 4	26.2022	26.0751	24.9332	24.591	24.9284	25.469	24.1131	24.2298	24.3955	23.8642	24.5436	23.5033	25.3664	24.1082	24.7373	0.00234686	1.2581	-1.2581
ENSG00000167880	EVPL	F1RW07	Envoplakin	26.847	26.7717	25.2212	26.1177	24.4978	25.7766	24.2464	23.4866	23.6883	23.3691	23.8225	22.5041	25.872	23.5195	24.6958	0.00033312	2.3524	-2.3524
ENSG00000206075	SERPINB5	F1SMW3	Serpin family B member 5	26.1739	26.6727	25.3209	24.5109	25.1784	26.2957	23.6207	23.7801	24.443	23.1553	24.1788	22.8941	25.692	23.6786	24.6853	0.000635395	2.0134	-2.0134
ENSG00000117472	TSPAN1	F1S3V5	Tetraspanin	24.274	25.5127	25.122	26.1724	24.7055	25.8659	23.603	24.0063	24.3928	23.5682	25.1924	23.437	25.2754	24.0332	24.6543	0.0110953	1.2422	-1.2422
ENSG00000136689	IL1RN	Q29056	Interleukin-1 receptor antagonist protein (IL-1RN) (IL-1ra) (IRAP) (IL1 inhibitor)	26.8566	26.194	25.1413	24.4694	25.9448	25.8164	23.7507	23.733	23.9315	22.8838	24.1017	22.9826	25.737	23.5638	24.6504	0.000278983	2.1731	-2.1731
ENSG00000185624	P4HB	G9F6X8	Protein disulfide-isomerase (EC 5.3.4.1)	26.2055	26.003	24.9051	25.3462	24.2815	25.5199	23.6845	23.3416	25.4535	24.3687	23.846	22.6129	25.3768	23.8845	24.6306	0.0122062	1.4923	-1.4923
ENSG00000034510	TMSB10	P21753	Thymosin beta-10 (Thymosin beta-9)	26.9039	26.593	25.2341	23.9142	24.7059	24.0576	25.07	23.7732	24.6613	23.2495	24.2668	22.6343	25.2347	23.9425	24.5886	0.0697688	1.2922	-1.2922
ENSG00000113194	FAF2	F1S399	Fas associated factor family member 2		23.8587	23.9052	23.2738	25.7701	23.6886	26.1124	25.1571	25.458	24.9252	23.6452	24.8247	24.0992	25.0204	24.5598	0.120423	-0.9211	0.9211
ENSG00000116489	CAPNS1	P04574	Calpain small subunit 1 (CSS1) (Calcium-activated neutral proteinase small subunit) (CANP small subunit) (Calcium-dependent protease small subunit) (CDPS) (Calcium-dependent protease small subunit 1) (Calpain regulatory subunit)	25.5579	25.4636	23.9502	23.4612	24.5785	25.1984	23.6015	24.5766	24.652	24.4702	24.9105	24.1206	24.7016	24.3885	24.545	0.44985	0.313	-0.313
ENSG00000264364	DYNLL2	F2Z536	Dynein light chain	25.9435	25.8254	24.9703	25.0838	24.393	25.1527	23.6418	24.2299	24.2029	23.5239	24.6127	22.6348	25.2281	23.8076	24.5179	0.0033156	1.4205	-1.4205
ENSG00000104918	RETN	Q6QR67	Resistin precursor	25.6427	26.2621	24.5422	26.6992	28.2744	26.4546	21.5345	22.3287	23.1304	22.6914	23.3484	22.9401	26.3125	22.6622	24.4873	7.81869e-05	3.6503	-3.6503
ENSG00000105220	GPI	P08059	Glucose-6-phosphate isomerase (GPI) (EC 5.3.1.9) (Autocrine motility factor) (AMF) (Neuroleukin) (NLK) (Phosphoglucose isomerase) (PGI) (Phosphohexose isomerase) (PHI)	26.2176	25.805	24.6415	23.9025	25.5547	24.8043	23.6554	23.9626	24.456	23.0576	24.4211	22.9106	25.1542	23.7438	24.449	0.00960641	1.4103	-1.4103
ENSG00000100345	MYH9	K9IVP5	N-myosin-9	26.091	25.9644	24.9792	24.7314	25.2397	24.9861	23.6707	23.4177	24.0017	23.032	23.7883	22.7153	25.3319	23.4376	24.3848	9.72434e-05	1.8943	-1.8943
ENSG00000125538	IL1B	Q6PUJ3	Interleukin-1 (Fragment)	26.3748	25.5909	24.3319	24.1919	25.0302	25.0502	23.437	23.7141	24.2571	23.0857	24.1612	23.2136	25.0949	23.6447	24.3698	0.00375643	1.4501	-1.4501
ENSG00000122566	HNRNPA2B1	A0A286ZYY2	Heterogeneous nuclear ribonucleoprotein A2/B1	26.0625	25.8204	25.1804	24.1626	23.6977	24.585	23.6008	23.8236	24.3527	22.6797	24.6583	23.463	24.9181	23.763	24.3406	0.0357549	1.155	-1.155
ENSG00000152234	ATP5F1A	A0A287AGU2	ATP synthase subunit alpha	25.9933	25.8366	24.6877	25.1468	23.708	24.7382	23.9737	23.6139	23.8131	23.1858	24.1688	23.1829	25.0184	23.6563	24.3374	0.0051293	1.362	-1.362
ENSG00000137309	HMGA1	D5KJI2	High mobility group AT-hook protein 1 (High mobility group protein HMG-I/HMG-Y isoform 2)	26.7904	26.3961	24.6435	24.8072	24.0977	25.0741	23.5037	23.7446	24.5564	22.442	24.3553	21.6359	25.3015	23.3729	24.3372	0.0122618	1.9285	-1.9285
ENSG00000137767	SQOR	F1SN58	Sulfide:quinone oxidoreductase; mitochondrial	26.2103	26.4134	24.949	25.647	24.6688	25.6081	23.5153	23.2826	23.231	22.4525	23.458	22.5018	25.5827	23.0735	24.3281	2.31566e-05	2.5092	-2.5092
ENSG00000166710	AZU1	P80015	Azurocidin (Cationic antimicrobial protein CAP37) (Heparin-binding protein) (HBP) (pHBP)	23.8236	25.1566	24.1258	26.6797	28.4403	26.3105	21.2644	22.7929	23.4977	22.8963	23.5333	23.3564	25.756	22.8901	24.3231	0.00466477	2.8659	-2.8659
ENSG00000184292	TACSTD2	F1S7A4	Tumor associated calcium signal transducer 2	26.4502	26.5556	25.1157	25.0271	23.9611	24.7657	23.9944	22.9636	23.3827	23.3212	23.8632	22.3899	25.3125	23.3191	24.3158	0.00189536	1.9934	-1.9934
ENSG00000143549	TPM3	Q6QA25	Tropomyosin 3	25.3273	24.5518	24.0632	23.7159	25.3803	24.5965	23.7431	23.9366	24.5115	23.8406	24.321	23.722	24.6058	24.0124	24.3091	0.0782827	0.5933	-0.5933
ENSG00000274474	YWHAE	A0A287A2R9	Tyrosine 3-monooxygenase/tryptophan 5-monooxygenase activation protein epsilon	25.6147	25.499	24.7354	23.6099	24.3622	24.9651	23.9704	23.8136	24.574	23.5427	24.5025	22.5023	24.7977	23.8175	24.3076	0.0476809	0.9802	-0.9802
ENSG00000163931	TKT	A8U4R4	Transketolase	25.8959	25.4213	24.4793	23.9899	25.0648	24.9061	23.1103	23.674	24.2411	23.1362	24.2644	23.0109	24.9595	23.5728	24.2661	0.0033118	1.3866	-1.3866
ENSG00000185236	RAB11B	F2Z5J9	Ras-related protein Rab-11B	25.4347	25.5742	24.5496	25.2738	24.6363	25.3229	23.9096	23.457	24.0928	23.1688	23.5924	22.129	25.1319	23.3916	24.2617	0.000408875	1.7403	-1.7403
ENSG00000146701	MDH2	P00346	Malate dehydrogenase; mitochondrial (EC 1.1.1.37)	26.0801	25.7345	24.9271	24.9073	23.6346	24.7297	23.9531	23.2547	23.8861	22.9159	24.1266	22.9142	25.0022	23.5084	24.2553	0.00480089	1.4937	-1.4937
ENSG00000143320	CRABP2	F1RHI8	Cellular retinoic acid-binding protein 2	25.0803	25.1371	24.0041	23.8383	24.7594	25.7754	23.9751	23.1483	24.9281	23.2374	24.2146	22.805	24.7657	23.718	24.2418	0.0392797	1.0476	-1.0476
ENSG00000166347	CYB5A	P00172	Cytochrome b5	25.9831	25.6086	24.2093	24.4218	23.4034	24.993	24.002	23.4313	23.7157	23.3258	24.4026	23.3556	24.7698	23.7055	24.2377	0.0315182	1.0642	-1.0642
ENSG00000136238	RAC1	A0A287B4G4	Ras-related C3 botulinum toxin substrate 1	25.8213	25.5719	24.4959	25.2447	25.252	25.4773	23.4014	23.3512	23.7419	22.4096	24.0629	21.9782	25.3105	23.1575	24.234	0.000190553	2.153	-2.153
ENSG00000257727	CNPY2	F1SLY7	Protein canopy homolog 2 precursor	26.1938	26.3072	25.3526	25.0481	25.4865	25.2252	24.3097	23.2871	23.6064	23.1157	19.8751		25.6022	22.8388	24.2205	0.00441408	2.7634	-2.7634
ENSG00000092820	EZR	F1SB42	Ezrin	25.9193	25.7559	24.9596	24.6136	24.3809	24.9546	23.542	23.4463	23.8542	22.8151	23.65	22.6915	25.0973	23.3331	24.2152	0.000235862	1.7641	-1.7641
ENSG00000165092	ALDH1A1	I3LRS5	Aldehyde dehydrogenase 1 family member A1	25.63	25.1756	23.8359	23.6722	24.3244	25.1648	23.525	23.884	24.4485	23.3131	24.5785	22.9805	24.6338	23.7882	24.211	0.0706521	0.8456	-0.8456
ENSG00000093010	COMT	A0A287AXW3	Catechol O-methyltransferase	24.9412	25.524	24.4152	23.8694	24.6459	24.9123	23.0931	24.0774	24.3843	23.0928	24.01	23.5089	24.718	23.6944	24.2062	0.00919891	1.0235	-1.0235
ENSG00000134308	YWHAQ	F1SA98	Tyrosine 3-monooxygenase/tryptophan 5-monooxygenase activation protein theta	25.1163	24.8637	24.1886	23.587	24.3728	24.7532	23.5647	24.0285	24.4067	23.4856	24.4997	23.456	24.4802	23.9068	24.1935	0.0817621	0.5733	-0.5733
ENSG00000171557	FGG	I3LJW2	Fibrinogen gamma chain precursor	25.9564	25.3535	24.6591	22.095	23.4118	23.6657	23.9865	23.4124	25.2481	22.5382	25.5613	24.3621	24.1902	24.1847	24.1874	0.994223	0.0055	-0.0055
ENSG00000171564	FGB	I3L651	Fibrinogen beta chain	26.0149	25.5581	24.5813	21.362	23.1895	23.443	23.9118	23.7227	24.9523	23.2494	25.7239	24.465	24.0248	24.3375	24.1811	0.70117	-0.3126	0.3126
ENSG00000120437	ACAT2	A0A287AHQ0	Acetyl-CoA acetyltransferase 2	25.7685	25.3071	23.894	22.9903	24.0201	24.4165	23.8852	24.2281	24.4166	23.194	24.0573	23.5452	24.3994	23.8877	24.1435	0.283189	0.5117	-0.5117
ENSG00000198918	RPL39	K7GP63	Uncharacterized protein	25.4067	24.4373	24.8241	22.9234	22.9728	23.5358	23.2405	24.2694	24.6896	24.0843	24.6648	24.1501	24.0166	24.1831	24.0998	0.731487	-0.1664	0.1664
ENSG00000158710	TAGLN2	F1RJ93	Transgelin	25.8495	25.523	24.0924	23.3517	24.3791	24.3079	23.6511	23.4755	24.3484	23.513	23.5705	23.1355	24.5839	23.6156	24.0998	0.0417567	0.9682	-0.9682
ENSG00000170423	KRT78	A0A287B7K6	Keratin 78	25.5383	26.4545	23.9393	27.0824	25.4602	26.2355	22.8292	22.8253	21.968	21.6921	22.4735	22.4758	25.785	22.3773	24.0812	3.413e-05	3.4076	-3.4076
ENSG00000265190	ANXA8	F1SEN1	Annexin	25.628	25.3713	24.8168	22.6279	23.4968	24.3595	23.3862	23.8107	24.2509	23.4235	24.4908	23.2662	24.3833	23.7713	24.0773	0.259273	0.6119	-0.6119
ENSG00000155368	DBI	Q9GJX2	Diazepam binding inhibitor (Fragment)	26.481	25.7245	24.6315	23.8429	25.2017	24.9845	22.8475	23.3245	24.296	21.9219	23.6896	21.856	25.1443	22.9892	24.0667	0.00266492	2.1551	-2.1551
ENSG00000124942	AHNAK	A0A287A608	AHNAK nucleoprotein	26.3229	26.464	25.1139	25.6704	23.9911	25.3444	23.516	22.5256	22.9849	22.097	23.0712	21.5502	25.4844	22.6241	24.0542	0.000119581	2.8603	-2.8603
ENSG00000168028	RPSA	A0A287B2M3	40S ribosomal protein SA	25.1855	24.9497	24.6081	23.1031	23.475	24.1282	23.448	23.8246	24.2814	23.311	24.5188	23.6086	24.2416	23.832	24.0368	0.31854	0.4095	-0.4095
ENSG00000128311	TST	F1SKL2	Sulfurtransferase	25.0166	24.8211	24.3473	24.7697	23.4026	24.5259	23.6676	23.6523	23.6313	23.4022	24.0196	23.1436	24.4805	23.586	24.0332	0.00698878	0.8945	-0.8945
ENSG00000132507	EIF5A	A0A287B356	Eukaryotic translation initiation factor 5A (eIF-5A)	26.4422	26.229	24.8265	24.5273	24.2722	25.1737	23.2263	22.6436	23.0895	22.4526	23.3212	22.1892	25.2451	22.8204	24.0328	0.000154534	2.4247	-2.4247
ENSG00000153113	CAST	A0A288CFT7	Calpastatin	25.8715	25.7282	24.7561	24.2307	24.0591	24.7535	23.4018	23.3452	23.7538	22.7178	23.5732	22.1158	24.8998	23.1512	24.0255	0.00132598	1.7485	-1.7485
ENSG00000257017	HP	Q8SPS7	Haptoglobin (Zonulin) [Cleaved into: Haptoglobin alpha chain; Haptoglobin beta chain]	23.1586	23.9082	22.3285	22.4966	24.6367	23.6	22.2737	23.5761	26.6236	24.7145	25.8441	25.0988	23.3547	24.6884	24.0216	0.0991933	-1.3337	1.3337
ENSG00000110244	APOA4	O46409	Apolipoprotein A-IV (Apo-AIV) (ApoA-IV) (Apolipoprotein A4)	26.4776	25.0659	24.5499	21.0741	24.1287	23.1421	23.9237	24.212	25.0088	23.0176	23.9934	23.5384	24.073	23.9489	24.011	0.879497	0.1241	-0.1241
ENSG00000105968	H2AFV	F2Z5P1	Histone H2A	26.8346	26.6321	25.6028	24.8289	24.4631	24.8004	23.6352	22.2739	23.901	21.8382	22.9776	20.1794	25.5269	22.4675	23.9972	0.0013122	3.0594	-3.0594
ENSG00000241553	ARPC4	B5APU9	Actin-related protein 2/3 complex subunit 4	23.9189	24.2477	24.3804	24.0875	24.3229	24.2538	23.473	23.5557	24.2107	23.78	23.9116	23.754	24.2018	23.7808	23.9913	0.0082057	0.4209	-0.4209
ENSG00000113648	H2AFY	A0A287ALI7	Core histone macro-H2A	26.1934	26.1582	25.1766	24.798	24.0156	25.0556	23.5194	23.0608	23.4965	21.8936	23.5106	20.9059	25.2329	22.7311	23.982	0.00121668	2.5017	-2.5017
ENSG00000132341	RAN	F1RFQ7	GTP-binding nuclear protein Ran	26.0885	25.8676	25.1396	24.0498	24.3227	24.9186	23.4273	23.0806	23.9682	21.8371	23.0599	21.814	25.0644	22.8645	23.9644	0.00109346	2.1998	-2.1998
ENSG00000183696	UPP1	I3LSZ5	Uridine phosphorylase (EC 2.4.2.3)	24.1357	24.0878	22.9521	23.8075	24.9127	25.4185	23.0483	23.4092	23.6853	23.5871	24.2565	24.2094	24.219	23.6992	23.9591	0.223416	0.5198	-0.5198
ENSG00000142937	RPS8	F2Z5F5	40S ribosomal protein S8	25.4117	25.1779	25.0761	23.5682	22.3521	23.9419	23.6154	23.8716	24.1829	23.3746	23.8216	23.0847	24.2546	23.6584	23.9565	0.269818	0.5961	-0.5961
ENSG00000148303	RPL7A	A0A287BM53	60S ribosomal protein L7a	25.5853	25.2647	25.1217	23.8138	23.293	24.2053	23.6669	23.6989	23.9121	22.8353	24.0303	21.9453	24.5472	23.3481	23.9476	0.0362946	1.1991	-1.1991
ENSG00000108828	VAT1	I3L9V2	Vesicle amine transport 1	25.2196	25.2932	24.2191	24.0586	23.9034	24.7302	23.3068	22.9414	23.9952	23.2528	24.0566	22.3457	24.5706	23.3164	23.9435	0.00591348	1.2541	-1.2541
ENSG00000110245	APOC3	P27917	Apolipoprotein C-III (Apo-CIII) (ApoC-III) (Apolipoprotein C3)	25.8843	24.7169	22.5198	21.0559	23.9404	23.626	24.0607	24.4054	26.0127	24.0107	24.3817	22.686	23.6238	24.2595	23.9416	0.453253	-0.6356	0.6356
ENSG00000167658	EEF2	A0A287AWI9	Eukaryotic translation elongation factor 2	25.6488	25.509	24.7251	23.9845	24.0735	24.9025	23.0448	23.1337	23.5178	22.2289	23.5626	22.4052	24.8072	22.9821	23.8946	0.000530299	1.8251	-1.8251
ENSG00000165795	NDRG2	Q001C6	Protein NDRG2	25.6626	25.2644	23.935	23.622	24.0343	25.2773	23.0484	23.4585	23.8642	22.787	23.6028	22.1326	24.6326	23.1489	23.8908	0.00682651	1.4836	-1.4836
ENSG00000116288	PARK7	Q0R678	DJ-1 protein (Protein DJ-1)	26.0418	25.5199	24.3727	22.7392	24.0314	23.8105	23.3566	23.182	24.6104	22.5191	23.9167	22.2047	24.4192	23.2982	23.8587	0.0953235	1.1209	-1.1209
ENSG00000166535	A2ML1	F1SLW8	Uncharacterized protein	25.381	26.0534	24.0697	25.1521	24.9333	25.7587	22.527	23.5673	22.2481	21.4756	22.6933	22.3591	25.2247	22.4784	23.8515	4.10313e-05	2.7462	-2.7462
ENSG00000282992	LGALS4	Q29058	Galectin-4 (Gal-4) (L-36 lactose-binding protein) (L36LBP) (Lactose-binding lectin 4)	24.8517	24.9742	23.1976	26.1418	25.152	25.7035	23.1917	23.5423	22.7876	20.6475	23.1685	22.6957	25.0034	22.6722	23.8378	0.00275524	2.3311	-2.3311
ENSG00000010278	CD9	F1SL24	Tetraspanin	26.2273	26.5983	24.3157	22.8511	23.1381	23.3875	24.2909	23.3061	22.6294	23.2146	24.2357	21.8311	24.4196	23.2513	23.8355	0.158686	1.1682	-1.1682
ENSG00000188612	SUMO2	P61958	Small ubiquitin-related modifier 2 (SUMO-2) (MIF2 suppressor) (SMT3 homolog 2) (Sentrin-2) (Ubiquitin-like protein SMT3A) (Smt3A)	25.8659	24.8789		23.0181	23.5454	23.6603			24.0333		22.8987		24.1937	23.466	23.8299	0.46306	0.7276	-0.7276
ENSG00000169567	HINT1	F1RKI3	Uncharacterized protein	26.374	25.7502	24.0508	22.878	23.776	24.2725	23.4552	23.5777	23.6599	22.459	23.8922	21.7674	24.5169	23.1352	23.8261	0.0534616	1.3816	-1.3816
ENSG00000096696	DSP	F1RW75	Desmoplakin	25.7121	26.0607	24.9989	25.042	23.333	24.808	23.6844	23.0256	22.6362	22.1852	22.9897	21.4008	24.9924	22.6536	23.823	0.000892507	2.3387	-2.3387
ENSG00000091583	APOH	A0A286ZFW3	Apolipoprotein H	25.5629	25.2438	24.451	24.1894	23.5255	23.8654	23.8074	23.2632	24.0859	22.2285	23.7127	21.8667	24.473	23.1607	23.8168	0.0236113	1.3123	-1.3123
ENSG00000122585	NPY	O97505	Neuropeptide Y receptor type 4 (Neuropeptide Y-family receptor Y4)				21.8721	22.6852	20.7678	26.9349	26.0172	25.6274		24.8844	25.7995	21.775	25.8526	23.8138	0.000494213	-4.0776	4.0776
ENSG00000179218	CALR	P28491	Calreticulin (CRP55) (Calregulin) (Endoplasmic reticulum resident protein 60) (ERp60) (HACBP)	25.2956	25.48	24.8363	24.6931	24.0404	25.1098	23.0415	22.6815	22.8026	22.2448	23.7482	21.7415	24.9091	22.71	23.8096	9.08935e-05	2.199	-2.199
ENSG00000131236	CAP1	F1SMC0	Adenylyl cyclase-associated protein	25.5039	25.1247	24.0381	23.5394	25.1831	24.8819	22.9204	22.9944	23.6121	22.3089	23.1932	22.0012	24.7118	22.8383	23.7751	0.000749013	1.8735	-1.8735
ENSG00000148180	GSN	A0A286ZIC1	Gelsolin	25.6317	24.8889	23.6969	22.3923	24.3217	24.3448	22.7264	23.4648	23.7153	22.5534	24.4618	23.0887	24.2127	23.335	23.7739	0.131269	0.8777	-0.8777
ENSG00000067560	RHOA	I3LVS7	Transforming protein RhoA	25.1611	25.1469	24.08	24.4319	24.3327	25.0319	22.8071	23.0846	22.8507	22.4633	23.8049	22.0535	24.6974	22.844	23.7707	0.000132758	1.8534	-1.8534
ENSG00000123131	PRDX4	F1SQ01	Peroxiredoxin 4	24.7427	24.3663	23.5034	23.9173	23.7494	24.3397	22.303	23.3933	23.6399	23.189	24.1303	23.9316	24.1031	23.4311	23.7671	0.0655712	0.672	-0.672
ENSG00000115091	ACTR3	F2Z5D2	Actin-related protein 3	25.0871	24.9724	23.9309	23.9763	24.8088	24.5014	22.8671	22.9473	23.7542	22.3546	23.4603	22.4271	24.5461	22.9684	23.7572	0.000416109	1.5777	-1.5777
ENSG00000006747	SCIN	A0A287AE16	Adseverin	24.5698	24.2943	22.945	22.8404	23.6265	24.3304	23.2718	23.7219	24.1245	23.9038	23.8061	23.5454	23.7677	23.7289	23.7483	0.908169	0.0388	-0.0388
ENSG00000014216	CAPN1	P35750	Calpain-1 catalytic subunit (EC 3.4.22.52) (Calcium-activated neutral proteinase 1) (CANP 1) (Calpain mu-type) (Calpain-1 large subunit) (Micromolar-calpain) (muCANP)	24.4207	24.5518	23.8943	23.1563	24.2677	24.7229	22.6477	23.4684	23.586	23.2191	23.8797	23.1349	24.1689	23.3226	23.7458	0.015449	0.8462	-0.8462
ENSG00000147604	RPL7	A0A287A8T0	60S ribosomal protein L7	25.7343	25.1618	24.7434	23.0134	22.1316	23.8268	23.5935	23.5063	23.8515	22.8732	23.524	22.9894	24.1018	23.3896	23.7457	0.246775	0.7121	-0.7121
ENSG00000156482	RPL30	F2Z554	60S ribosomal protein L30	25.4102	25.5453	24.6436	23.4069	22.6994	24.2672	22.5911	22.9529	23.8808	22.7952	23.8503	22.8132	24.3287	23.1472	23.738	0.0437658	1.1814	-1.1814
ENSG00000008988	RPS20	A1XQU9	40S ribosomal protein S20	25.3922	24.9599	24.3781	22.4674	22.8703	24.038	22.6786	23.4391	24.1929	22.007	25.0406	23.301	24.0176	23.4432	23.7304	0.392733	0.5744	-0.5744
ENSG00000101347	SAMHD1	I3LG77	Deoxynucleoside triphosphate triphosphohydrolase SAMHD1	25.1679	24.8674	23.8117	24.1511	23.6446	24.5378	22.4074	22.7233	23.361	22.6841	24.1701	23.1094	24.3634	23.0758	23.7196	0.00471601	1.2875	-1.2875
ENSG00000164587	RPS14	A0A287BHE7	40S ribosomal protein S14	25.251	25.12	24.6224	23.001	22.9976	22.8697	23.1502	23.9753	22.3795	24.2146	23.031	24.0113	23.9769	23.4603	23.7186	0.369577	0.5166	-0.5166
ENSG00000188846	RPL14	F1SJQ6	60S ribosomal protein L14	25.1124	25.5092	24.4427	23.8003	22.6188	23.2741	22.9764	23.8107	24.4289	22.0667	23.1047	23.28	24.1262	23.2779	23.702	0.158295	0.8483	-0.8483
ENSG00000165119	HNRNPK	A0A287A699	Heterogeneous nuclear ribonucleoprotein K	25.2502	25.1956	24.2343	22.8611	23.3923	23.7738	23.0741	23.1246	24.0217	22.7653	23.9715	22.7171	24.1178	23.279	23.6984	0.0984393	0.8387	-0.8387
ENSG00000242372	EIF6	I3L8I5	Eukaryotic translation initiation factor 6 (eIF-6)	24.385	24.272	23.4985	22.8985	23.7446	24.0077	22.5285	23.8448	24.1467	23.3848	24.2413	23.3376	23.801	23.5806	23.6908	0.535829	0.2203	-0.2203
ENSG00000081051	AFP	Q8MJ76	Alpha-fetoprotein (Alpha-1-fetoprotein) (Alpha-fetoglobulin)	26.9194	25.8352	25.1152	22.9921	25.2384	24.7742	21.0824	21.3465	23.029	21.1541	24.3174	22.2821	25.1457	22.2019	23.6738	0.00272645	2.9438	-2.9438
ENSG00000172354	GNB2	F2Z4Z8	G protein subunit beta 2	24.5543	24.907	24.1228	24.3495	24.0276	24.331	23.4347	22.9289	23.2077	22.7517	23.0974	22.3684	24.382	22.9648	23.6734	3.36852e-05	1.4172	-1.4172
ENSG00000183311	TUBB	Q767L7	Tubulin beta chain (Tubulin beta-5 chain)	25.5066	24.9617	24.1797	22.7544	23.5595	24.0752	23.3014	23.2373	23.6853	22.4592	23.7927	22.4899	24.1728	23.1609	23.6669	0.0539024	1.0118	-1.0118
ENSG00000174444	RPL4	A0A287AE76	60S ribosomal protein L4	25.501	25.2799	24.7458	23.3782	22.5887	23.631	23.5878	23.3406	23.3699	22.618	23.3813	22.5587	24.1874	23.1427	23.6651	0.0663498	1.0446	-1.0446
ENSG00000197958	RPL12	A0A287AP66	Uncharacterized protein	25.4883	25.126	24.7187	23.5326	22.5598	24.1185	23.2612	22.7793	24.1814	22.1789	24.2302	21.7943	24.2573	23.0708	23.664	0.0789025	1.1865	-1.1865
ENSG00000169564	PCBP1	I3LEC2	Poly(rC) binding protein 1	25.5959	25.1769	23.9244	23.3485	23.4764	24.1198	22.8271	22.8583	23.6703	22.6492	23.6323	22.5331	24.2736	23.0283	23.651	0.0151646	1.2452	-1.2452
ENSG00000105755	ETHE1	F1RMV5	ETHE1; persulfide dioxygenase	24.8948	24.8779	23.3292	24.405	23.4483	24.4394	23.3932	22.9909	22.951	22.7684	23.5496	22.7074	24.2324	23.06	23.6462	0.00379714	1.1723	-1.1723
ENSG00000089157	RPLP0	Q29214	60S acidic ribosomal protein P0 (60S ribosomal protein L10E)	25.6985	25.7083	25.0098	24.0755	23.3186	24.4497	23.3442	22.7961	23.438	21.1055	23.0822	21.4584	24.71	22.5374	23.6237	0.00316621	2.1725	-2.1725
ENSG00000140575	IQGAP1	F1RMJ4	IQ motif containing GTPase activating protein 1	24.6924	24.7436	24.0593	23.8797	24.3391	24.6068	22.8698	22.6314	23.2668	22.6532	23.4446	22.2086	24.3868	22.8457	23.6163	6.48167e-05	1.5411	-1.5411
ENSG00000240972	MIF	D0G778	Macrophage migration inhibitory factor (Fragment)	25.2466	24.8839	24.5156	23.4586	24.1066	24.7316	23.1546	22.4303	24.3396	21.6215	23.8806	20.9294	24.4904	22.726	23.6082	0.0142632	1.7644	-1.7644
ENSG00000136942	RPL35	Q29361	60S ribosomal protein L35	24.9538	24.0175	24.2608			23.3273	23.4287	23.0068	23.6008	22.7182	23.254	22.2937	24.1398	23.0503	23.5951	0.0169562	1.0895	-1.0895
ENSG00000276230	RNH1	P10775	Ribonuclease inhibitor (Ribonuclease/angiogenin inhibitor 1)	24.9758	24.4895	23.5921	22.2812	23.953	23.7978	22.8372	23.3147	23.8235	22.6888	23.91	23.152	23.8482	23.2877	23.5679	0.218704	0.5604	-0.5604
ENSG00000133313	CNDP2	F1SNL7	Cytosolic non-specific dipeptidase	25.3345	24.7803	23.3815	22.8855	23.9785	24.0982	22.4277	23.1006	23.2532	22.5853	23.7399	22.7281	24.0764	22.9724	23.5244	0.0240349	1.1039	-1.1039
ENSG00000143556	S100A7	K7GNU8	Uncharacterized protein	23.0731	23.8504	22.1756	18.1788	24.1937	25.4575	23.5569	24.4314	24.609	22.9994	25.7562	23.8618	22.8215	24.2024	23.5119	0.239301	-1.3809	1.3809
ENSG00000166913	YWHAB	F1SDR7	Tyrosine 3-monooxygenase/tryptophan 5-monooxygenase activation protein beta	24.7039	24.7125	23.8015	23.3402	24.3576	24.6345	22.9395	22.8464	23.1987	22.2705	23.4531	21.6817	24.2583	22.7316	23.4949	0.00147369	1.5266	-1.5266
ENSG00000164104	HMGB2	P17741	High mobility group protein B2 (High mobility group protein 2) (HMG-2)	26.5741	25.7544	24.377	25.3981	26.3015	24.8675	21.9017	21.9738	22.1261	20.425	22.4736	19.6956	25.5454	21.4326	23.489	2.72904e-05	4.1128	-4.1128
ENSG00000137106	GRHPR	E1CAJ5	Protein disulfide-isomerase (EC 5.3.4.1)	25.7546	25.2061	24.2804	23.8081	23.2898	24.0851	22.9548	22.2587	23.1211	21.988	23.3316	21.6231	24.404	22.5462	23.4751	0.00260744	1.8578	-1.8578
ENSG00000213585	VDAC1	Q9MZ16	Voltage-dependent anion-selective channel protein 1 (VDAC-1)	25.7253	25.7782	24.3198	24.5509	22.9001	24.3747	22.9946	22.5343	22.0964	21.5631	22.7948	21.7864	24.6081	22.2949	23.4515	0.000857574	2.3132	-2.3132
ENSG00000116251	RPL22	P67985	60S ribosomal protein L22 (Heparin-binding protein HBp15)	25.1563	24.7871	24.2368	22.9117	22.9131	23.7154	23.1389	23.1365	23.2516	22.1555	23.6024	22.1924	23.9533	22.9128	23.4331	0.045533	1.0404	-1.0404
ENSG00000089009	RPL6	Q2YGT9	60S ribosomal protein L6	25.6112	24.9841	24.654	22.84	22.123	24.0449	23.0782	22.9146	22.8951	22.5446	23.1765	22.2527	24.0428	22.8102	23.4265	0.0528602	1.2325	-1.2325
ENSG00000100380	ST13	A0A287B8B1	Uncharacterized protein	25.3354	24.4871	23.5585	22.2377	23.1975	23.6488	23.0716	23.2526	23.9939	22.1866	23.9557	22.0652	23.7441	23.0875	23.4158	0.262093	0.6566	-0.6566
ENSG00000101856	PGRMC1	Q95250	Membrane-associated progesterone receptor component 1 (mPR)	25.2707	25.3432	24.4726	24.2177	22.4073	24.7796	23.4568	22.3913	22.2526	22.2114	22.8948	21.0992	24.4151	22.3843	23.3997	0.00393249	2.0307	-2.0307
ENSG00000117592	PRDX6	Q9TSX9	Peroxiredoxin-6 (EC 1.11.1.15) (1-Cys peroxiredoxin) (1-Cys PRX) (Acidic calcium-independent phospholipase A2) (aiPLA2) (EC 3.1.1.4) (Non-selenium glutathione peroxidase) (NSGPx)	25.031	25.4697	23.7999	22.3309	23.4477	24.6756	22.262	23.5232	23.1322	22.2566	23.2393	21.5103	24.1257	22.6539	23.3898	0.026785	1.4717	-1.4717
ENSG00000166441	RPL27A	A0A287AWS4	60S ribosomal protein L27a	25.8649	24.9207	24.7838	23.6776	21.728	23.818	22.6966	22.6599	23.6294	21.2861	23.5893	22.008	24.1321	22.6448	23.3884	0.0563024	1.4873	-1.4873
ENSG00000081277	PKP1	I3LGN8	Plakophilin 1	25.6512	25.7192	24.4928	24.2858	22.0978	23.7866	23.33	22.6633	21.9944	22.2223	22.7292	21.5376	24.3389	22.4128	23.3758	0.0097161	1.926	-1.926
ENSG00000171560	FGA	F1RX36	Fibrinogen alpha chain	25.5387	24.8135	24.1683	21.275	22.4999	23.4958	22.5053	22.7984	24.0328	21.7018	24.4434	23.1649	23.6318	23.1077	23.3697	0.505227	0.524	-0.524
ENSG00000116096	SPR	P35323	Cornifin (SPRP) (Small proline-rich protein I) (SPR-I) (Small proline-rich squamous cell marker)	26.1018	26.3673	23.8894	24.6432	24.5703	25.4159	22.38	22.978	21.6308	19.9176	22.3175	20.1204	25.1646	21.5573	23.361	0.000243925	3.6072	-3.6072
ENSG00000226225	RPS18	P62272	40S ribosomal protein S18	24.7268	23.8792	24.3618	22.5388	22.7152	23.1991	23.1425	22.82	23.5916	23.4785	23.7359	22.1397	23.5701	23.1513	23.3607	0.362066	0.4188	-0.4188
ENSG00000118271	TTR	P50390	Transthyretin (Prealbumin)	24.9907	23.3081	23.3203	18.588	22.2803	21.0454	23.7792	24.0957	25.3883	23.5365	25.7823	23.3721	22.2554	24.3256	23.2905	0.0644041	-2.0702	2.0702
ENSG00000108298	RPL19	A0A287A5S4	Ribosomal protein L19	24.7073	24.4361	24.4656	22.4339	22.7998	23.0494	23.1304	22.8591	23.1014	22.8624	23.3157	22.2982	23.6486	22.9278	23.2882	0.12592	0.7207	-0.7207
ENSG00000143761	ARF1	C4MXZ1	ADP-ribosylation factor 1	24.3937	24.7482	23.1862	24.0806	24.2322	25.1047	22.1082	22.3378	22.3541	22.276	23.0967	21.506	24.2909	22.2797	23.2853	0.000145727	2.0112	-2.0112
ENSG00000181163	NPM1	I3LUP6	Nucleophosmin 1	24.9616	24.4151	23.713	21.4676	22.015	22.6154	23.1963	23.2332	23.6895	23.2374	23.7796	22.988	23.1979	23.354	23.276	0.793147	-0.156	0.156
ENSG00000044574	HSPA5	A0A287BIL8	Endoplasmic reticulum chaperone BiP	25.3083	24.826	24.2006	23.9724	22.9383	24.2626	22.701	22.155	22.9806	22.0632	22.5812	21.2754	24.2513	22.2927	23.272	0.000769769	1.9586	-1.9586
ENSG00000078369	GNB1	I3LSK5	G protein subunit beta 1	24.3293	24.4091	23.9009	23.4114	23.5268	23.8905	23.097	22.7393	22.677	22.2823	23.122	21.762	23.9113	22.6132	23.2623	0.000692873	1.2981	-1.2981
ENSG00000165637	VDAC2	Q9MZ15	Voltage-dependent anion-selective channel protein 2 (VDAC-2)	25.2484	25.137	24.5773	24.4359	22.9222	24.427	22.8917	21.3235	22.8373	21.4468	22.302	21.5553	24.4579	22.0594	23.2586	0.000315086	2.3984	-2.3984
ENSG00000138071	ACTR2	B5APU3	Actin-related protein 2-like protein	24.7287	24.5198	23.5622	23.5227	24.3132	24.0297	22.2216	22.7724	22.7062	21.4617	23.1434	22.0548	24.1127	22.3933	23.253	0.000308397	1.7194	-1.7194
ENSG00000105357	MYH14	I3LV99	Myosin heavy chain 14	24.3904	24.5262	23.3355	23.5293	23.3423	24.0641	22.7829	22.7607	22.5176	22.7054	22.8601	22.1924	23.8646	22.6365	23.2506	0.000446842	1.228	-1.228
ENSG00000283030	CSN2	D5LG68	Beta-casein (Fragment)	21.5378	27.783	22.3202		20.9549			23.7118	24.1006	23.4271	24.0613	21.3694	23.1489	23.334	23.2415	0.904868	-0.185	0.185
ENSG00000169100	SLC25A6	A0A287AXS7	ADP/ATP translocase 3	25.0051	25.094	24.3429	24.0767	22.9912	24.1251	22.7884	22.3148	22.5137	21.2441	22.8393	21.4407	24.2725	22.1901	23.2313	0.000564874	2.0823	-2.0823
ENSG00000277377	SERPINA1	P50447	Alpha-1-antitrypsin (Alpha-1 protease inhibitor) (Alpha-1-antiproteinase) (Serpin A1)	25.606	24.3133	23.6067	21.4201	24.0483	23.5786	21.5628	22.1557	23.5452	21.5749	24.0186	22.8749	23.7621	22.622	23.1921	0.133598	1.1401	-1.1401
ENSG00000198805	PNP	A0A287AM78	Purine nucleoside phosphorylase (EC 2.4.2.1) (Inosine-guanosine phosphorylase)	23.3647	23.3467	22.4239	21.9115	24.4487	24.595	21.8459	22.5368	23.3955	22.3886	24.3256	23.5843	23.3484	23.0127	23.1806	0.571197	0.3357	-0.3357
ENSG00000145321	GC	I3LN42	GC; vitamin D binding protein	24.989	23.4894	22.5491	20.2645	23.1413	22.5669	22.861	23.4501	24.6873	22.3441	24.7247	22.7828	22.8333	23.4749	23.1541	0.415152	-0.6416	0.6416
ENSG00000198898	CAPZA2	Q29221	F-actin-capping protein subunit alpha-2 (CapZ alpha-2)	24.3872	24.3316	23.7731	22.4197	23.5663	23.696	22.4724	22.6335	22.753	22.3202	23.2518	22.1557	23.6956	22.5977	23.1467	0.00770873	1.0978	-1.0978
ENSG00000198242	RPL23A	A0A286ZL51	Uncharacterized protein	25.7907	24.8952	24.6251	23.1123	22.8084	23.4938	23.2155	21.1616	23.2843	22.2587	22.9193	20.0993	24.1209	22.1564	23.1386	0.0194583	1.9644	-1.9644
ENSG00000070831	CDC42	Q007T2	Cell division control protein 42 homolog	25.1843	24.6499	23.4959	23.5668	24.2842	24.428	20.4586	22.7771	22.8068	21.7184	23.2341	20.9775	24.2681	21.9954	23.1318	0.00155928	2.2727	-2.2727
ENSG00000088832	FKBP1A	Q2VTP6	Peptidyl-prolyl cis-trans isomerase FKBP1A	26.3148	24.9888	23.8414	22.9314	23.5965	24.3876		21.2296		21.7762	23.0291	21.5028	24.3434	21.8844	23.1139	0.00707831	2.4589	-2.4589
ENSG00000117448	AKR1A1	I3L929	Alcohol dehydrogenase [NADP(+)]	24.2644	23.6752	22.7893	21.4675	23.036	23.0526	22.4054	23.0043	23.8363	22.8589	23.5914	23.1704	23.0475	23.1444	23.096	0.829411	-0.0969	0.0969
ENSG00000284254	HNRNPH1	I3L816	Heterogeneous nuclear ribonucleoprotein H1	23.951	24.3419	23.6895	22.5701	22.5892	23.4389	22.3787	22.4811	23.2261	22.4202	23.5154	22.4192	23.4301	22.7401	23.0851	0.0832172	0.69	-0.69
ENSG00000129625	REEP5	X5I0V6	Regenerating islet-derived 3		24.0128	23.6758						21.9926	20.5383	24.3488	22.3552	23.8442	22.3087	23.0765	0.263826	1.5354	-1.5354
ENSG00000142657	PGD	F1RIF8	6-phosphogluconate dehydrogenase; decarboxylating (EC 1.1.1.44)	24.458	24.4593	23.5154	22.7616	24.5338	24.2741	22.0286	22.1974	22.9709	20.9836	22.9931	21.6647	24.0003	22.1397	23.07	0.00149574	1.8605	-1.8605
ENSG00000122694	GLIPR2	A0A287AY64	GLI pathogenesis related 2	25.3562	25.2379	23.8035	23.8049	23.4983	24.3462	23.1256	21.3606	22.9788	20.4415	23.3084	19.5754	24.3411	21.7983	23.0697	0.00541035	2.5427	-2.5427
ENSG00000162909	CAPN2	I3LQD3	Calpain-2 catalytic subunit	23.9217	23.7517	22.8934	21.9994	23.2316	24.1237	22.458	23.2224	22.8773	22.7565	23.4218	22.0078	23.3202	22.7906	23.0554	0.198887	0.5295	-0.5295
ENSG00000178372	CALML5	F1RYW2	Calmodulin like 5	23.4168	23.4722	21.8447	21.3811	24.0974	22.9531	22.335	23.5079	24.3313	23.9034	22.7509	22.6441	22.8608	23.2454	23.0531	0.488032	-0.3845	0.3845
ENSG00000165280	VCP	F1SIH8	Transitional endoplasmic reticulum ATPase	24.6408	24.2105	23.3435	22.1439	23.3231	23.3971	22.4136	22.6565	23.0337	22.1	23.2606	22.0381	23.5098	22.5837	23.0467	0.0455778	0.926	-0.926
ENSG00000099624	ATP5F1D	A0A286ZYL7	ATP synthase subunit delta; mitochondrial	24.4356	24.2151	23.7501	23.5358	22.3657	23.4377	23.3687	22.3828	22.9484	21.2087	23.0331	21.7961	23.6233	22.4563	23.0398	0.0265959	1.167	-1.167
ENSG00000011304	PTBP1	F1S6R7	Polypyrimidine tract-binding protein 1	24.5824	25.0481	24.19	23.0667	22.8749	23.5863	22.4179	22.1762	23.0286	21.0609	23.0706	21.3325	23.8914	22.1811	23.0363	0.00593455	1.7103	-1.7103
ENSG00000153187	HNRNPU	F1S8L9	Heterogeneous nuclear ribonucleoprotein U	25.0379	24.7785	23.886	22.9833	22.6169	23.1228	22.176	22.6242	22.7903	21.7131	22.9719	21.5547	23.7375	22.305	23.0213	0.0127044	1.4325	-1.4325
ENSG00000110169	HPX	P50828	Hemopexin (Hyaluronidase) (EC 3.2.1.35)	22.7263	22.3297	20.6792	17.9	21.2188	20.6704	24.0737	24.985	25.5219	24.7486	26.1264	25.2558	20.9207	25.1185	23.0196	0.000236523	-4.1978	4.1978
ENSG00000014641	MDH1	P11708	Malate dehydrogenase; cytoplasmic (EC 1.1.1.37) (Cytosolic malate dehydrogenase)	25.2247	24.5936	23.0389	21.9854	23.2761	23.2968	22.5822	22.5263	23.7306	21.3927	23.1787	21.3097	23.5692	22.4533	23.0112	0.0997473	1.1158	-1.1158
ENSG00000132465	JCHAIN	A0A287BJL0	Joining chain of multimeric IgA and IgM	24.8998	25.1183	24.8768	19.3208	21.9682	23.084		22.211	24.2695	22.891	22.6533	21.998	23.2113	22.8045	23.0079	0.717548	0.4068	-0.4068
ENSG00000114779	ABHD14B	A0A287A5T1	Abhydrolase domain containing 14B	21.6731	23.5969	22.9417	21.7709	22.1262	23.0048	22.2637	24.0522	23.8704	24.1879	23.4088	23.0385	22.5189	23.4702	22.9945	0.0534218	-0.9512	0.9512
ENSG00000143416	SELENBP1	A0A286ZVY0	Selenium binding protein 1	24.0162	23.5134	22.6097	21.9378	22.433	22.5054	22.6987	23.1652	23.643	23.0939	23.5269	22.6753	22.8359	23.1338	22.9849	0.421948	-0.2979	0.2979
ENSG00000223572	CKMT1A	F1SI77	Creatine kinase U-type; mitochondrial	24.0711	24.416	23.0986	23.8113	22.2881	23.4323	22.9723	22.0223	22.5473	21.9154	22.9412	22.3021	23.5195	22.4501	22.9848	0.0142153	1.0694	-1.0694
ENSG00000147394	ZNF185	F1S2C9	Zinc finger protein 185 with LIM domain	24.3679	24.3408	23.3218	23.6376	22.7585	23.8231	22.5062	22.1439	22.318	22.0928	22.6874	21.6729	23.7082	22.2368	22.9725	0.000490213	1.4714	-1.4714
ENSG00000042493	CAPG	F1SVB0	Capping actin protein; gelsolin like	24.8765	23.9205	22.712	22.0062	23.0112	23.7064	22.3564	22.8156	23.1458	21.9178	23.2148	21.9153	23.3721	22.5609	22.9665	0.119574	0.8111	-0.8111
ENSG00000178741	COX5A	F1SJ34	Cytochrome c oxidase subunit 5A	25.0312	24.8524	24.1148	24.2651	22.0732	23.7331	22.2644	22.0231	22.4778	21.0778	22.6972	20.8677	24.0116	21.9013	22.9565	0.00268217	2.1103	-2.1103
ENSG00000134757	DSG3	I3LU54	Desmoglein 3	24.5928	24.7509	24.3462	24.3745	21.5348	23.0066	23.0392	22.3064	22.3697	21.7269	22.3729	21.0183	23.7676	22.1389	22.9533	0.0194059	1.6287	-1.6287
ENSG00000149806	FAU	P62863	40S ribosomal protein S30	24.1202	24.3094	23.9346	23.0348	22.3256	23.4702	21.3379	22.8972		21.94	23.397	22.2723	23.5324	22.3688	22.9506	0.0350943	1.1635	-1.1635
ENSG00000111144	LTA4H	F1SQR8	Leukotriene A(4) hydrolase (LTA-4 hydrolase) (EC 3.3.2.6)	24.5267	24.3247	23.2854	22.0585	24.3101	23.593	21.6573	22.6927	22.6451	21.8153	22.9929	21.4869	23.683	22.215	22.949	0.00960402	1.468	-1.468
ENSG00000163682	RPL9	I3LP78	60S ribosomal protein L9	24.8481	24.8488	24.3727	23.6634	22.686	24.179	21.4844	22.0046	22.5596	20.8593	22.756	21.0549	24.0996	21.7864	22.943	0.000550165	2.3131	-2.3131
ENSG00000141367	CLTC	I3LGD4	Clathrin heavy chain	23.5555	23.6453	23.3734	22.4703	23.3439	23.6831	22.2769	22.5728	22.8061	22.1467	23.257	22.1286	23.3452	22.5313	22.9383	0.0102031	0.8138	-0.8138
ENSG00000110700	RPS13	F6Q5P0	40S ribosomal protein S13	24.8786	24.576	23.8776	21.995	21.9954	23.0994	22.4227	22.3844	23.2313	22.1173	22.9204	21.6769	23.4036	22.4588	22.9312	0.121951	0.9448	-0.9448
ENSG00000110958	PTGES3	F1SL99	Prostaglandin E synthase 3	24.0533	23.6545	24.2013	21.629	22.554	23.004	23.4844	22.0649	23.0854	23.2373	22.4761	21.7192	23.1826	22.6778	22.9302	0.331032	0.5047	-0.5047
ENSG00000273822	MUC4	D6PW25	Mucin 4 transcript variant 4	24.3562	24.5371	23.1463	24.6404	22.7354	24.3015	22.1692	21.9892	21.7466	21.5506	22.612	21.3275	23.9528	21.8991	22.926	0.00028907	2.0536	-2.0536
ENSG00000145425	RPS3A	A0A287B4K6	40S ribosomal protein S3a	24.7898	24.3858	23.8141	22.1468	21.9679	23.044	22.2787	22.743	22.6716	22.1058	23.0521	22.0212	23.358	22.4787	22.9184	0.111966	0.8793	-0.8793
ENSG00000177556	ATOX1	D0G0C7	Antioxidant protein 1 homolog (Yeast) (Copper transport protein ATOX1)	25.739	24.9055	24.0818	22.1028	23.2692	23.4966	22.082	22.5227	22.9662	21.0064	22.756	20.0423	23.9324	21.8959	22.9141	0.0157144	2.0365	-2.0365
ENSG00000119335	SET	F1RR69	Protein SET	24.6526	24.6447	23.8468	18.8599	22.1778	22.1169	23.3772	23.0443	23.464	22.6983	23.7777	22.1603	22.7164	23.0869	22.9017	0.698898	-0.3704	0.3704
ENSG00000197728	RPS26	A0A286ZQ40	40S ribosomal protein S26	23.25	23.6595	23.3234	22.1945	21.3452	22.8087	21.7339	23.4321	23.1387	23.0613	23.7373	23.1315	22.7635	23.0391	22.9013	0.553289	-0.2756	0.2756
ENSG00000167526	RPL13	I3LSD3	60S ribosomal protein L13	24.6556	24.1923	23.6325	22.2487	20.5995	22.9899	22.4221	22.6311	22.8515	22.8678	23.0482	22.6569	23.053	22.7462	22.8996	0.625152	0.3067	-0.3067
ENSG00000149273	RPS3	Q0Z8U2	40S ribosomal protein S3 (EC 4.2.99.18)	24.7009	24.4543	23.533	22.5268	21.7059	23.5283	22.2422	22.14	22.7834	21.8265	23.2581	22.0555	23.4082	22.3842	22.8962	0.0738388	1.024	-1.024
ENSG00000148175	STOM	K9J6J2	Erythrocyte band 7 integral membrane protein isoform a (Stomatin)	24.1102	24.4349	22.6263	24.1996	25.6153	24.5149	21.48	20.7619	21.9955	21.1953	22.1417	21.5849	24.2502	21.5265	22.8883	0.000111415	2.7237	-2.7237
ENSG00000071127	WDR1	K9IVR7	WD repeat domain 1 (WD repeat-containing protein 1)	24.771	23.9493	22.9985	22.7421	23.9768	24.0628	21.9779	22.3873	22.7577	21.3046	23.0285	20.6984	23.75	22.0257	22.8879	0.00460992	1.7242	-1.7242
ENSG00000100300	TSPO	F1SJR8	Translocator protein	25.1758	26.4851	25.4392	25.2009	24.9725	25.2292		19.4031	21.6226		20.0239		25.4171	20.3498	22.8834	3.2986e-05	5.0673	-5.0673
ENSG00000173110	HSPA6	Q04967	Heat shock 70 kDa protein 6 (Heat shock 70 kDa protein B')	24.0594	23.4915	22.9036	23.2305	22.5208	22.9778	22.7162	22.6015	22.6574	22.2733	22.8915	22.2681	23.1972	22.568	22.8826	0.0257614	0.6291	-0.6291
ENSG00000112306	RPS12	P46405	40S ribosomal protein S12	25.5396	25.0727	23.5917	22.8084	22.3665	23.7904	22.2338	21.8638	22.5937	21.2521	22.3024	21.1627	23.8615	21.9014	22.8815	0.00575303	1.9601	-1.9601
ENSG00000055955	ITIH4	A0A287BGD6	Inter-alpha-trypsin inhibitor heavy chain H4	23.9288	23.0098	21.9979	20.535	23.2513	23.3796	22.3728	21.9718	23.6071	21.6292	25.0627	23.8209	22.6837	23.0774	22.8805	0.603203	-0.3936	0.3936
ENSG00000283056	ZG16B	A0A287AQV0	Uncharacterized protein		21.875	18.6042	20.2455	23.4942	22.7023	23.3024	24.8759	25.4864	23.6983	25.5495	23.3102	21.3842	24.3704	22.8773	0.0104285	-2.9862	2.9862
ENSG00000204628	RACK1	P63246	Receptor of activated protein C kinase 1 (Guanine nucleotide-binding protein subunit beta-2-like 1) (Receptor for activated C kinase) (Receptor of activated protein kinase C 1) [Cleaved into: Receptor of activated protein C kinase 1; N-terminally processed]	23.5755	23.9602	24.0712	21.8249	22.5261	23.4627	22.3303	22.7892	22.7435	21.8115	23.1604	22.198	23.2367	22.5054	22.8711	0.105223	0.7312	-0.7312
ENSG00000161016	RPL8	F2Z567	Ribosomal protein L8	24.578	23.7228	23.5735	21.606		22.1136		22.9332		21.8218	23.3247	22.3841	23.1187	22.6159	22.8673	0.486426	0.5028	-0.5028
ENSG00000071082	RPL31	A0A287A7F5	60S ribosomal protein L31	23.8325	23.1938	22.831	22.0054	21.3206	22.3217	23.106	22.9744		23.1144	23.4877	22.9477	22.5841	23.126	22.855	0.221517	-0.5419	0.5419
ENSG00000198755	RPL10A	A0A287BSA8	Ribosomal protein	25.3582	24.9677	23.797	22.7369	22.0453	23.2417	22.4626	22.2436	22.3614	21.3131	22.695	20.9038	23.6911	21.9965	22.8438	0.0180355	1.6945	-1.6945
ENSG00000175220	ARHGAP1	A0A287AZG0	Rho GTPase activating protein 1	21.5128	22.5077	23.8194	22.2863	23.028	22.7966	23.7005	23.0308	23.4377	22.9512	22.3775	22.626	22.6584	23.0206	22.8395	0.355248	-0.3622	0.3622
ENSG00000189060	H1F0	A0A287BQW3	H1 histone family member 0	24.8758	24.3402	23.5616	23.0173	22.4048	23.3622	22.1143	22.2214	21.791	22.1917	22.8869	21.2977	23.5936	22.0838	22.8387	0.00514029	1.5097	-1.5097
ENSG00000197191	CYSRT1	F1RVW1	Cysteine rich tail 1	25.6377	25.7982	23.477	24.8368	22.3775	23.8219	21.8998	21.6945	21.8962	20.7251	21.3882	20.3647	24.3248	21.328	22.8264	0.000579315	2.9968	-2.9968
ENSG00000130768	SMPDL3B	F1STN0	Sphingomyelin phosphodiesterase acid like 3B	25.156	25.1321	23.1429	23.7931	22.6297	24.061	22.4942	21.3578	21.2343	20.7664	22.729	21.4139	23.9857	21.6659	22.8258	0.00128416	2.3198	-2.3198
ENSG00000167088	SNRPD1	A0A287AHT5	Small nuclear ribonucleoprotein D1 polypeptide	23.9376	23.976	23.46	22.559	22.5261	23.3187	21.9235	22.5444	23.2116	21.476	22.9879	21.8677	23.2962	22.3351	22.8156	0.0309641	0.961	-0.961
ENSG00000122406	RPL5	B0FWK5	Ribosomal protein L5	24.2831	24.4382	24.0979	22.6506	22.0281	23.2575	22.5882	22.4464	21.9531	21.6661	23.1289	21.101	23.4592	22.1472	22.8032	0.0246611	1.3119	-1.3119
ENSG00000137699	TRIM29	A0A287BH84	Tripartite motif containing 29	25.139	24.7901	23.8031	23.6807	21.0515	23.588	22.6402	21.2238	22.248	21.7625	22.872	20.7832	23.6754	21.9216	22.7985	0.0263966	1.7537	-1.7537
ENSG00000142534	RPS11	F2Z4Y8	40S ribosomal protein S11	24.4564	24.0032	23.8527	22.018	22.2992	22.8994	22.3324	22.6572	21.3253	22.4263	23.2712	21.9781	23.2548	22.3317	22.7933	0.0863398	0.923	-0.923
ENSG00000103018	CYB5B	F1S393	Cytochrome b5 type B	24.1402	24.2472	23.0816	22.8708	21.5989	22.7565	22.6498	22.2103	22.4727	22.4928	22.9267	21.8178	23.1158	22.4283	22.7721	0.140854	0.6875	-0.6875
ENSG00000075624	ACTB	A0A287AAR4	Actin; cytoplasmic 1	24.2244	24.0983	22.1415	22.6052	23.6776	23.5358	23.0437	21.8254	22.2503	21.8576	22.2492	21.6321	23.3804	22.143	22.7617	0.0110858	1.2374	-1.2374
ENSG00000143632	ACTA1	P68137	Actin; alpha skeletal muscle (Alpha-actin-1) [Cleaved into: Actin; alpha skeletal muscle; intermediate form]	26.7058	26.2401	22.1528	22.6275	23.9135	24.5321	22.6559	20.2801	22.5816	19.4698	23.0576	18.9138	24.3619	21.1598	22.7608	0.0128436	3.202	-3.202
ENSG00000273686	B2M	Q07717	Beta-2-microglobulin (Lactollin)	27.3265	26.098	21.9993	23.7968	21.4265	23.5143	22.3758	20.4774	23.233	20.282	22.0416	20.4555	24.0269	21.4775	22.7522	0.0377608	2.5494	-2.5494
ENSG00000121691	CAT	A0A286ZSG3	Catalase (EC 1.11.1.6)	23.8199	23.0517	22.5998	22.3481	23.1202	22.47	22.3536	22.4617	23.9048	22.0216	22.9723	21.8828	22.9016	22.5994	22.7505	0.441666	0.3021	-0.3021
ENSG00000107438	PDLIM1	F1SC51	PDZ and LIM domain protein 1	24.9092	24.4092	22.5089	22.0161	22.757	23.6388	22.2842	21.0909	22.4143	22.4124	22.9448	21.5523	23.3732	22.1164	22.7448	0.0420962	1.2568	-1.2568
ENSG00000164111	ANXA5	F2Z5C1	Annexin	24.4193	23.851	23.1899	21.4042	22.2086	22.7144	22.1463	22.5986	23.07	21.8369	23.495	21.7119	22.9645	22.4764	22.7204	0.381495	0.488	-0.488
ENSG00000166920	C15orf48	F1SN46	Chromosome 15 open reading frame 48	23.7131	23.7738	23.1518	24.4777	23.2635	24.2411	22.2456	21.2486	22.0231	21.0892	22.2145	21.1739	23.7701	21.6658	22.718	4.77597e-05	2.1042	-2.1042
ENSG00000280831	RPS25	F2Z5G8	Uncharacterized protein	25.1978	24.6403	23.9653	21.0375	20.0799	23.7122	22.237	22.4482	23.766	21.4215	23.3824	20.5838	23.1055	22.3064	22.706	0.430155	0.799	-0.799
ENSG00000197766	CFD	P51779	Complement factor D (EC 3.4.21.46) (Adipsin) (C3 convertase activator) (Properdin factor D)	24.632	24.6012	23.2144	24.1284	23.104	23.8084	22.527	21.1337	21.3478	20.9992	22.371	20.5142	23.9147	21.4821	22.6984	0.000186866	2.4326	-2.4326
ENSG00000151474	FRMD4A	A0A287AXD5	FERM domain containing 4A	21.2496	23.0303	20.8316	21.856	24.3702	23.6308	21.9488	23.6689	20.3896	23.2206	23.8943	24.2736	22.4947	22.8993	22.697	0.635898	-0.4045	0.4045
ENSG00000105193	RPS16	Q29201	40S ribosomal protein S16	24.4967	24.2652	23.7627	22.4203	21.4277	23.1269	21.8262	22.3607	22.2221	21.8437	22.834	21.7718	23.2499	22.143	22.6964	0.0542133	1.1068	-1.1068
ENSG00000113368	LMNB1	F1RKM0	Lamin B1	24.3325	24.2872	23.5809	24.5218	23.3244	23.6297	22.3707	21.9995	22.4056	20.3712	21.901	19.6209	23.946	21.4448	22.6954	0.000675463	2.5012	-2.5012
ENSG00000063177	RPL18	Q95342	60S ribosomal protein L18	24.5058	24.016	24.6394	22.4331	21.4248	22.5597	22.4394	22.4919	23.0883	21.2288	23.245	20.2409	23.2631	22.1223	22.6927	0.1417	1.1408	-1.1408
ENSG00000096384	HSP90AB1	F1RQU2	Heat shock protein HSP 90-beta	24.4025	23.7578	22.8001	21.6515	22.3016	23.0602	21.7156	22.6485	23.0469	21.9673	23.0026	21.9284	22.9956	22.3848	22.6902	0.222434	0.6108	-0.6108
ENSG00000057608	GDI2	F1RUK8	Rab GDP dissociation inhibitor	24.4034	24.2049	22.5826	21.8496	23.2053	23.6816	22.0368	22.1094	22.7438	21.2975	22.6792	21.3545	23.3212	22.0368	22.679	0.0219183	1.2844	-1.2844
ENSG00000197561	ELANE	A0A286ZXH8	Elastase; neutrophil expressed	23.7831	24.1153	22.6643	25.3082	26.727	24.9568	18.5891	20.8662	20.5202	21.455	21.3174	21.6892	24.5924	20.7395	22.666	0.00038042	3.8529	-3.8529
ENSG00000175334	BANF1	F1RU33	Uncharacterized protein	25.448	25.8308	23.8007	22.3442	21.7778	23.8406	23.139	21.4754	20.6734	21.0649	22.7724	19.7351	23.8403	21.4766	22.6585	0.0186943	2.3636	-2.3636
ENSG00000171863	RPS7	I3L5B2	40S ribosomal protein S7	25.288	25.1345	23.8598	23.0813	22.039	23.8974	20.9204	22.0946	21.6021	21.2049	22.8997	19.7238	23.8833	21.4075	22.6454	0.00411052	2.4757	-2.4757
ENSG00000130429	ARPC1B	B5APU6	Actin-related protein 2/3 complex subunit	23.0045	22.8271	22.9238	23.2715	24.4735	23.4703	21.5968	22.3267	22.6235	21.2329	22.5129	21.3579	23.3284	21.9417	22.635	0.00287139	1.3866	-1.3866
ENSG00000115541	HSPE1	F1SMZ6	10 kDa heat shock protein; mitochondrial	24.39	23.9825	22.7081	23.7239	21.8086	23.1951	22.4964	21.5876	22.5918	21.1734	22.6785	21.2281	23.3013	21.9593	22.6303	0.0189475	1.342	-1.342
ENSG00000104529	EEF1D	A0A287ANN7	Eukaryotic translation elongation factor 1 delta	24.3968	24.0158	23.0992	21.6206	21.8785	22.8193	22.0254	22.2263	22.7407	21.9489	22.7818	21.9452	22.9716	22.278	22.6248	0.179671	0.6936	-0.6936
ENSG00000254772	EEF1G	F1RPW9	Elongation factor 1-gamma	23.1262	23.2228	22.3265	21.4986	22.2681	22.8704	22.3857	22.7938	23.3504	22.2433	23.1002	22.3044	22.5521	22.6962	22.6242	0.667159	-0.1441	0.1441
ENSG00000140350	ANP32A	F1SIV3	Uncharacterized protein	24.717	24.0423	23.0341	21.661	22.7489	22.9169	22.0807	22.2323	22.6406	21.2688	22.9524	21.1822	23.1866	22.0595	22.623	0.0571076	1.127	-1.127
ENSG00000175899	A2M	K9J6H8	Alpha-2-macroglobulin	23.7895	23.1146	22.0548	17.584	21.966	21.0348	23.256	23.1042	24.8106	22.5024	25.0455	23.1459	21.5906	23.6441	22.6174	0.064023	-2.0535	2.0535
ENSG00000159763	PIP	A0A287ASS4	Uncharacterized protein		20.7532			19.6659		23.7859	25.3789	25.1053	23.4413	27.3589	24.7469	20.2095	24.9695	22.5895	0.00430382	-4.76	4.76
ENSG00000233927	RPS28	Q6QAT1	40S ribosomal protein S28	24.2376	23.445	21.4662	23.0637	18.5331	21.515	22.3624	23.1448	21.9606	23.7836	24.1786	23.3824	22.0434	23.1354	22.5894	0.252913	-1.092	1.092
ENSG00000077549	CAPZB	A9XFX6	F-actin capping protein beta subunit (F-actin-capping protein subunit beta isoform 1)	24.3271	24.1843	23.0215	22.9258	23.7247	23.6678	21.988	19.5731	22.5041	21.3898	22.6869	21.0654	23.6418	21.5345	22.5881	0.00242601	2.1072	-2.1072
ENSG00000125691	RPL23	P62831	60S ribosomal protein L23 (Ribosomal protein L17)	24.768	24.0513	23.9508	22.0754	21.3416	22.7433	21.9195	22.3213	22.7529	21.7905	22.8557	20.3355	23.155	21.9959	22.5755	0.107372	1.1591	-1.1591
ENSG00000170144	HNRNPA3	F2Z5B4	Uncharacterized protein	24.8394	24.4808	23.5611	22.8641	22.0906	23.2214	22.0463	21.6661	22.0981	21.2268	22.5382	20.1923	23.5095	21.6279	22.5687	0.00573657	1.8815	-1.8815
ENSG00000198034	RPS4X	A0A287B771	40S ribosomal protein S4	24.421	23.8918	23.5451	21.6887	21.5707	23.1664	21.7552	22.458	22.2897	21.8338	22.7121	21.4442	23.0472	22.0821	22.5647	0.0919554	0.965	-0.965
ENSG00000100911	PSME1	Q64L94	Proteasome activator complex subunit 1 (Proteasome activator 28 subunit alpha) (PA28a) (PA28alpha)	23.5814	22.5003	22.749	20.376	22.7047	22.5919	22.306	22.5304	23.4044	22.0859	23.2479	22.6442	22.4172	22.7031	22.5602	0.570088	-0.2858	0.2858
ENSG00000007129	CEACAM1	A0A287BEC3	Uncharacterized protein	22.8204	23.4728	22.6378	23.538	22.5618	23.0862	21.6932	22.1738	21.7728	21.5854	22.6457	22.3324	23.0194	22.0338	22.5266	0.00217837	0.9856	-0.9856
ENSG00000162244	RPL29	Q95281	60S ribosomal protein L29	24.5482	24.1361	23.6849	22.159	21.7726	22.7776	22.2823	22.049	23.0245	20.8401	22.3947	20.6292	23.1797	21.8699	22.5248	0.0524728	1.3097	-1.3097
ENSG00000126432	PRDX5	Q9GLW8	Peroxiredoxin 5	24.155	22.812	22.3519	22.5824	23.4669	23.7506	20.6373	21.562	23.4013	20.6693	22.9143	21.9299	23.1864	21.8523	22.5193	0.0353456	1.334	-1.334
ENSG00000096150	RPS17	Q6QAP7	40S ribosomal protein S17	25.5386	24.8763	23.601	22.5539	20.8591	23.8569	21.407	21.8479	21.7757	21.0082	22.5937	20.2834	23.5476	21.4859	22.5168	0.0213595	2.0616	-2.0616
ENSG00000284493	UQCRC2	F1RPD2	Ubiquinol-cytochrome c reductase core protein 2	23.4841	23.8711	23.143	22.9257	22.458	22.9498	22.5717	22.3053	21.9141	20.9596	22.2426	21.3155	23.1386	21.8847	22.5116	0.00313663	1.2539	-1.2539
ENSG00000166634	SERPINB12	A0A286ZX29	Serpin family B member 12	23.0477	25.005	22.2571	22.418	24.9252	24.8065	21.5167	22.704	20.1294	20.5202	21.253	21.4753	23.7432	21.2664	22.5048	0.00335607	2.4768	-2.4768
ENSG00000100632	ERH	F2Z5J5	Enhancer of rudimentary homolog	24.1851	23.5239	23.3594	21.87	21.9814	22.2175	22.4521	22.0495	23.3854	21.6628	22.313	20.9607	22.8562	22.1372	22.4967	0.191864	0.719	-0.719
ENSG00000135486	HNRNPA1	Q06A94	Heterogeneous nuclear ribonucleoprotein A1 (ROA1)	24.8592	24.6294	23.4075	22.0562	21.5503	22.7783	22.0447	21.8229	22.6115	21.1036	22.2623	20.8031	23.2134	21.7746	22.494	0.0421504	1.4388	-1.4388
ENSG00000042781	USH2A	A0A287B6R5	Usherin	24.4417	23.713	22.7661				20.9506		21.7388				23.6402	21.3447	22.4924	0.0450957	2.2955	-2.2955
ENSG00000160211	G6PD	A0A286ZY10	Glucose-6-phosphate 1-dehydrogenase (EC 1.1.1.49)	23.3185	23.2135	21.7252	21.8805	23.4091	23.4878	21.9314	22.5561	21.8182	22.039	22.6963	21.6857	22.839	22.1211	22.48	0.0814116	0.7179	-0.7179
ENSG00000213639	PPP1CB	P61292	Serine/threonine-protein phosphatase PP1-beta catalytic subunit (PP-1B) (EC 3.1.3.16) (EC 3.1.3.53)	23.977	24.2779	23.3117	23.3505	22.9289	23.766	21.3376	21.3116	21.9978	20.2377	22.1743	20.9985	23.602	21.3429	22.4725	7.39721e-05	2.2591	-2.2591
ENSG00000177156	TALDO1	F1RYY6	Transaldolase (EC 2.2.1.2)	23.9834	22.9322	23.0198	22.0741	23.9013	23.0869	20.3298	22.0089	22.6037	21.6317	22.6367	21.2574	23.1662	21.7446	22.4554	0.0113929	1.4216	-1.4216
ENSG00000243678	NME2	Q2EN76	Nucleoside diphosphate kinase B (NDK B) (NDP kinase B) (EC 2.7.4.6) (Histidine protein kinase NDKB) (EC 2.7.13.3)	24.6169	24.0657	22.9165	20.8363	22.9892	23.2464	21.3303	21.5566	22.8224	20.1802	23.0287	21.6574	23.1118	21.7626	22.4372	0.0755548	1.3491	-1.3491
ENSG00000186442	KRT3	I3LDM6	Keratin 3	19.1781	21.8523	20.5197	22.4117	23.6166	22.7039	22.6306	23.3266	22.2254	23.3864	24.1394	23.1047	21.7137	23.1355	22.4246	0.0733309	-1.4218	1.4218
ENSG00000121410	A1BG	A0A287AAD5	Alpha-1B-glycoprotein	24.6552	23.1864	22.1017	19.448	20.9187	20.9715	21.7668	23.0059	24.0204	21.9138	24.1515	22.7295	21.8802	22.9313	22.4057	0.25013	-1.0511	1.0511
ENSG00000136830	FAM129B	A0A287BEJ3	Family with sequence similarity 129 member B	24.1848	24.2419	22.4415	23.0261	22.3086	23.9702	21.3732	21.3458	21.7217	21.2478	22.2294	20.371	23.3621	21.3814	22.3717	0.0011118	1.9807	-1.9807
ENSG00000168175	MAPK1IP1L	F1SSP0	Mitogen-activated protein kinase 1 interacting protein 1 like	22.9641	22.8218	23.0423	22.1513			22.2263		22.477	21.8707		21.3267	22.7448	21.9751	22.36	0.0537788	0.7697	-0.7697
ENSG00000143153	ATP1B1	P05027	Sodium/potassium-transporting ATPase subunit beta-1 (Sodium/potassium-dependent ATPase subunit beta-1)	24.3973	24.49	22.9395	23.1521	21.9678	23.4034	21.0849	21.4448	21.9105	20.0762	22.5387	20.808	23.3916	21.3105	22.3511	0.00261884	2.081	-2.081
ENSG00000163399	ATP1A1	I7HD36	Sodium/potassium-transporting ATPase subunit alpha (EC 3.6.3.-) (Fragment)	23.8594	23.9132	23.236	22.1063	21.7323	22.5493	22.2302	21.7038	22.0049	21.3269	22.3826	21.0977	22.8994	21.791	22.3452	0.026671	1.1083	-1.1083
ENSG00000164919	COX6C	F1S0P0	Cytochrome c oxidase subunit 6C	24.1505	24.0822	22.317	21.8253	20.9442	22.0558	23.4199	21.7701	22.0419	21.8967	22.5024	21.0452	22.5625	22.1127	22.3376	0.483821	0.4497	-0.4497
ENSG00000189182	KRT77	I3LNT6	Keratin 77	20.8549	23.8567	21.3214	23.2311	25.3313	25.2509	21.1626	22.846	19.8882	20.31	21.5127	22.4691	23.3077	21.3647	22.3362	0.0587951	1.943	-1.943
ENSG00000079462	PAFAH1B3	F1RGI2	Platelet activating factor acetylhydrolase 1b catalytic subunit 3	23.562	23.0742	22.3672	20.5631	22.1157	22.3408	22.0916	22.4295	22.9866	22.2378	22.0943	22.1551	22.3371	22.3324	22.3347	0.991735	0.0046	-0.0046
ENSG00000140519	RHCG	Q19KI0	Ammonium transporter Rh type C (Rhesus blood group family type C glycoprotein) (Rh family type C glycoprotein) (Rh type C glycoprotein)	23.3528	23.9291	21.8354	24.1164	22.6144	23.7618	21.8159	21.519	20.6712	19.4783	22.4094	22.4101	23.2683	21.3839	22.3261	0.00932836	1.8843	-1.8843
ENSG00000108479	GALK1	F1RVY7	Galactokinase 1	21.3724	22.9746	24.924	23.7995	23.1863	23.0493	22.9365	20.9006	22.2277	20.3581	21.0929	21.0898	23.2176	21.4342	22.3259	0.0157028	1.7834	-1.7834
ENSG00000162368	CMPK1	Q29561	UMP-CMP kinase (EC 2.7.4.14) (Deoxycytidylate kinase) (CK) (dCMP kinase) (Nucleoside-diphosphate kinase) (EC 2.7.4.6) (Uridine monophosphate/cytidine monophosphate kinase) (UMP/CMP kinase) (UMP/CMPK)	24.03	23.4472	22.378	21.595	22.9987	23.3615	21.2591	21.9781	22.0523	21.1672	22.4554	21.1174	22.9684	21.6715	22.3199	0.0117159	1.2968	-1.2968
ENSG00000092199	HNRNPC	A0A286ZK74	Heterogeneous nuclear ribonucleoproteins C1/C2 isoform 2	24.3673	24.0312	23.4309	21.6843	22.0646	22.7212	21.5058	21.4398	22.2063	20.938	22.3428	20.9518	23.0499	21.564	22.307	0.0144449	1.4859	-1.4859
ENSG00000127884	ECHS1	A0A287AA21	Enoyl-CoA hydratase; mitochondrial	24.9399	24.5894	23.5897	24.049	22.302	23.9678	22.2852	21.0973	21.4148	19.4162	22.1514	17.8685	23.9063	20.7055	22.3059	0.00250898	3.2008	-3.2008
ENSG00000173812	EIF1	F2Z553	Eukaryotic translation initiation factor 1	24.7961	24.7152	23.8349	23.1842	22.9775	23.219	22.4428	19.49		19.4993	21.3544	21.3154	23.7878	20.8203	22.3041	0.00116487	2.9675	-2.9675
ENSG00000174748	RPL15	I3LS62	Ribosomal protein L15	23.8933	23.3156	23.6143	22.2237	20.6506	22.6554	21.9497	22.3197	21.9401	21.2038	22.1342	21.7304	22.7254	21.8796	22.3025	0.128359	0.8458	-0.8458
ENSG00000172725	CORO1B	F1RUX1	Coronin	22.7124	22.857	22.3667	21.5417	21.9634	22.4166	21.7988	22.4643	21.6048	22.3333	23.0246	22.5427	22.3096	22.2947	22.3021	0.960155	0.0149	-0.0149
ENSG00000044115	CTNNA1	F1RGJ2	Catenin alpha 1	24.3194	24.7659	23.5518	23.0074	21.5791	23.2843	22.0422	20.9296	21.7137	20.7409	21.7205	19.8471	23.4179	21.1656	22.2918	0.00256539	2.2522	-2.2522
ENSG00000008394	MGST1	P79382	Microsomal glutathione S-transferase 1 (Microsomal GST-1) (EC 2.5.1.18) (Microsomal GST-I)	23.7671	24.2553	23.6591	23.8906	23.9286	24.4486	22.4316	19.4406	21.541	19.5562	22.072	18.5042	23.9915	20.5909	22.2912	0.000510551	3.4005	-3.4005
ENSG00000174871	CNIH2	A0A287B013	Ras-related protein Rab-1B	24.0394	24.1019	23.3719	23.7183	23.315	23.9026	20.8388	20.8475	21.5476	19.8708	21.6755	20.2322	23.7415	20.8354	22.2884	3.81007e-06	2.906	-2.906
ENSG00000100243	CYB5R3	P83686	NADH-cytochrome b5 reductase 3 (B5R) (Cytochrome b5 reductase) (EC 1.6.2.2) (Diaphorase-1) (Fragment)	24.4157	24.8624	22.7448	22.5445	21.3307	22.5151	22.3521	21.5238	21.7664	21.3272	22.0933	19.9011	23.0688	21.4939	22.2813	0.0347116	1.5748	-1.5748
ENSG00000130985	UBA1	K7GRY0	Ubiquitin like modifier activating enzyme 1	23.8076	23.3368	22.2132	20.5597	22.424	22.5361	21.5534	22.1403	22.4506	21.6136	22.669	22.0553	22.4795	22.0803	22.2799	0.435514	0.3992	-0.3992
ENSG00000227739	TUBA4A	F2Z5S8	Tubulin alpha chain	23.6474	23.5159	22.3611	21.874	22.8051	23.1233	21.3902	21.8463	22.2035	21.4431	21.9313	21.1536	22.8878	21.6613	22.2745	0.00346455	1.2264	-1.2264
ENSG00000261150	EPPK1	A0A287A6K2	Epiplakin 1	23.577	23.514	22.4135	21.7954	20.9841	22.5119	22.5894	21.792	21.942	21.7167	22.6615	21.7399	22.4659	22.0735	22.2697	0.398184	0.3924	-0.3924
ENSG00000278488	NAPRT	M3TYR7	Nicotinate phosphoribosyltransferase domain containing 1	22.8405	23.0363	21.2068	20.6436	21.87	22.036	21.91	22.7152	22.9044	22.5192	22.5479	22.8153	21.9388	22.5686	22.2537	0.149341	-0.6297	0.6297
ENSG00000148346	LCN2	C7C1J2	Lipocalin 2 (Fragment)	23.0252	23.1542	22.799	23.6503	24.2261	24.0826		20.8725	21.4625	20.3071	21.959	20.4347	23.4895	21.0071	22.2483	0.000122921	2.4823	-2.4823
ENSG00000271601	LIX1L	I3LS88	Limb and CNS expressed 1 like	20.7335	21.1821	23.5076	23.8334		23.7076	21.0337		23.377	20.7706	22.5357	21.7959	22.5928	21.9025	22.2477	0.428288	0.6903	-0.6903
ENSG00000075415	SLC25A3	C8C420	Solute carrier family 25 member 3	23.4607	23.1754	22.951	23.1959	21.5896	23.232	21.7795	21.4732	21.5351	20.973	22.1087	21.4561	22.9341	21.5542	22.2442	0.00143516	1.3798	-1.3798
ENSG00000198561	CTNND1	A0A287BEQ9	Catenin delta 1	24.1388	24.2154	23.0379	22.8368	21.4893	22.9961	21.8457	21.2326	21.3068	21.064	22.0684	20.695	23.119	21.3687	22.2439	0.00335228	1.7502	-1.7502
ENSG00000125730	C3	F1SBS4	Complement C3	21.4213	21.8364	21.3483	19.1793	21.8533	21.7546	22.0087	22.7706	24.2272	22.1261	25.0008	23.2365	21.2322	23.2283	22.2302	0.0110135	-1.9961	1.9961
ENSG00000215845	TSTD1	F1S179	Thiosulfate sulfurtransferase like domain containing 1	25.3242	24.5421	20.7303	20.7151	22.4999	23.2047	21.678	22.093	22.5237	19.4002	22.8593	21.1615	22.836	21.6192	22.2276	0.220465	1.2167	-1.2167
ENSG00000115415	STAT1	G9BFT9	Signal transducer and activator of transcription	24.0471	23.7329	22.8987	22.1502	22.3364	22.3229	21.0563	21.5905	21.5151	20.9664	22.4565	21.5955	22.9147	21.53	22.2223	0.00549525	1.3846	-1.3846
ENSG00000203782	LOR	A0A286ZMW2	Uncharacterized protein	22.5171	21.9753	20.8836	22.9315	25.9566	24.0104	21.6165	22.3669	22.0771	18.6657	22.1568	21.4975	23.0457	21.3967	22.2212	0.101089	1.649	-1.649
ENSG00000124614	RPS10	F1RZ28	Ribosomal protein S10	23.4162	22.9573	23.3815	21.3909	20.9384	22.5523	21.8998	22.1978	22.2583	21.5969	22.3796	21.5359	22.4394	21.978	22.2087	0.330708	0.4613	-0.4613
ENSG00000105372	RPS19	Q29308	40S ribosomal protein S19 (Fragment)	24.3323	23.4796	23.4011	22.1353	21.0752	22.3061	21.9355	21.7148	23.1666	20.6535	22.0387	20.2548	22.7882	21.6273	22.2078	0.0999485	1.1609	-1.1609
ENSG00000105568	PPP2R1A	P54612	Serine/threonine-protein phosphatase 2A 65 kDa regulatory subunit A alpha isoform (PP2A subunit A isoform PR65-alpha) (PP2A subunit A isoform R1-alpha)	23.1231	23.1676	22.4135	21.6834	22.765	23.009	21.3252	21.9498	22.2405	21.2202	22.3593	21.0054	22.6936	21.6834	22.1885	0.0118893	1.0102	-1.0102
ENSG00000114353	GNAI2	Q06AS6	GBI2 (Guanine nucleotide-binding protein G(i) subunit alpha-2)	23.6325	23.662	23.0395	22.8898	24.0061	23.161	21.2844	21.1209	21.3801	20.5008	21.6511	19.9272	23.3984	20.9774	22.1879	1.72255e-05	2.4209	-2.4209
ENSG00000274950	RPS9	A0A287A1H3	40S ribosomal protein S9	22.692	22.985	23.4552	21.4631	21.3227	22.6221	21.1447	22.3661	22.2104	21.0997	22.8634	21.8708	22.4233	21.9258	22.1745	0.294803	0.4975	-0.4975
ENSG00000142669	SH3BGRL3	A0A286ZWS0	SH3 domain-binding glutamic acid-rich-like protein	24.9057	24.3463	23.2435	22.6422	22.9929	23.0736		22.2342	22.4662	19.5027	19.9331	19.8533	23.534	20.7979	22.1659	0.00362684	2.7361	-2.7361
ENSG00000133112	TPT1	P61288	Translationally-controlled tumor protein (TCTP)	24.7171	24.3737	22.2462	21.5548	22.8738	22.9016	21.513	21.5623	21.095	21.6675	22.0805	19.3849	23.1112	21.2172	22.1642	0.0133814	1.894	-1.894
ENSG00000116560	SFPQ	A0A287A4F2	Splicing factor proline and glutamine rich	23.8066	23.7117	22.984	22.398	20.7417	22.2228	21.5422	21.4524	22.101	21.6718	22.3129	20.77	22.6441	21.6417	22.1429	0.0798156	1.0024	-1.0024
ENSG00000153048	CARHSP1	I3LCU9	Calcium regulated heat stable protein 1	23.6383	24.0172	22.7418	20.9115	21.8914	23.1922	21.6177	19.3478	22.5573	21.916	21.9568	21.9257	22.732	21.5535	22.1427	0.103855	1.1784	-1.1784
ENSG00000158874	APOA2	F1S1A9	Apolipoprotein A-II precursor	25.209	23.7372	23.2393	21.7179	21.9314	22.4263	21.4887	18.9982	23.8334	19.6518	22.1783		23.0435	21.23	22.1367	0.098654	1.8135	-1.8135
ENSG00000136155	SCEL	F1RP76	Sciellin	24.7345	24.5059	22.3248	24.7512	22.4299	24.2637	20.9726	20.7584	20.7172	20.0399	20.3416	19.5536	23.8349	20.3972	22.1161	5.49457e-05	3.4376	-3.4376
ENSG00000161960	EIF4A1	I3LLD5	Eukaryotic initiation factor 4A-I	23.731	23.4163	22.3674	21.2871	21.9644	23.101	21.0698	21.2229	22.1923	21.1738	22.2841	21.4836	22.6445	21.571	22.1078	0.034753	1.0734	-1.0734
ENSG00000142541	RPL13A	A0A287B929	60S ribosomal protein L13a	23.1964	23.0815	23.1611	22.0606	21.1929	22.4835	21.4307	21.7064		21.5767	22.0163	21.6316	22.5293	21.6723	22.1008	0.0453893	0.8569	-0.8569
ENSG00000085063	CD59	O62680	CD59 glycoprotein (MAC-inhibitory protein) (MAC-IP) (Membrane attack complex inhibition factor) (MACIF) (Protectin) (CD antigen CD59)	23.1778	23.5393	22.9268	22.5776	21.2118	22.24	21.9205	21.3978	21.8803	21.4072	22.0173	20.908	22.6122	21.5885	22.1003	0.0220525	1.0237	-1.0237
ENSG00000102879	CORO1A	I3LR17	Coronin	23.6512	23.0016	21.0025	23.1918	25.2462	23.8076	20.3629	20.6023	21.7841	20.2338	21.3493	20.9716	23.3168	20.8839	22.1003	0.00271051	2.4329	-2.4329
ENSG00000198712	MT-CO2	P50667	Cytochrome c oxidase subunit 2 (Cytochrome c oxidase polypeptide II)	23.4345	24.1774	22.1017	22.5372	20.6326	22.4435	22.4374	21.3391	21.0499	21.837	22.0539	21.1255	22.5544	21.6404	22.0974	0.123672	0.914	-0.914
ENSG00000122194	PLG	P06867	Plasminogen (EC 3.4.21.7) [Cleaved into: Plasmin heavy chain A; Activation peptide; Plasmin heavy chain A; short form; Plasmin light chain B]	23.3036	22.9567	21.7957	21.0446	21.7023	21.8454	21.678	21.9038	22.9699	20.9831	23.1108	21.8375	22.108	22.0805	22.0943	0.955416	0.0274	-0.0274
ENSG00000136167	LCP1	F1RK02	Lymphocyte cytosolic protein 1	23.1223	22.9424	21.5833	22.6882	24.5332	23.2394	20.7962	20.8048	21.7126	20.68	22.16	20.8279	23.0181	21.1635	22.0908	0.00249857	1.8546	-1.8546
ENSG00000143369	ECM1	A0A287BHL7	Extracellular matrix protein 1	23.1813	23.1382	20.8692	23.8374	23.0846	22.8231	20.5812	21.8949	21.0588	21.0896	21.917	21.612	22.8223	21.3589	22.0906	0.010756	1.4634	-1.4634
ENSG00000163466	ARPC2	F1SS01	Arp2/3 complex 34 kDa subunit	23.4319	23.3862	22.1298	22.6601	23.1265	23.0576	21.3958	21.6532	20.3871	20.9406	21.7372	21.0312	22.9653	21.1908	22.078	0.000110329	1.7744	-1.7744
ENSG00000096006	CRISP3	I3LVL5	Cysteine rich secretory protein 3	23.9509	24.2265	21.3354	22.7731	22.7125	23.5329	21.0283	20.0063	21.3923		21.8379		23.0885	21.0661	22.0773	0.0114828	2.0224	-2.0224
ENSG00000177106	EPS8L2	A0A286ZVR9	EPS8 like 2	23.5646	23.6479	22.4514	22.575	21.4246	22.6347	21.3168	21.7237	21.1937	21.336	22.0401	21.004	22.7163	21.4357	22.076	0.00595196	1.2805	-1.2805
ENSG00000113905	HRG	F1SFI5	Histidine-rich glycoprotein precursor	23.3218	23.0791	21.9168	21.7528	21.5763	21.67	22.3474	22.3614	23.7944	21.2268	22.3928	19.4703	22.2194	21.9321	22.0757	0.678367	0.2873	-0.2873
ENSG00000099901	RANBP1	A0A287BA60	Ran-specific GTPase-activating protein	24.1239	23.2253	22.3493	21.5528	21.5765	22.4056	21.6031	21.8301	22.5437	21.598	21.6477	20.4407	22.5388	21.6105	22.0746	0.0878113	0.9282	-0.9282
ENSG00000049245	VAMP3	A0A287BEC7	Vesicle associated membrane protein 3	23.1203	23.5971	22.6216	22.2371	21.5501	22.1757	22.3292	21.2455	21.2293	21.1619	21.9509		22.5503	21.5833	22.0668	0.0357876	0.9669	-0.9669
ENSG00000198183	BPIFA1	F1S505	BPI fold-containing family A member 1	18.9735	20.8864	20.4248		22.1714	19.412	21.9624	24.1657	24.1618	23.6735	25.7966	22.7597	20.3736	23.7532	22.0634	0.00196292	-3.3796	3.3796
ENSG00000002549	LAP3	I3LD43	Cytosol aminopeptidase	23.6707	23.2483	22.1913	21.0673	21.7687	21.9884	21.2878	21.8049	22.243	21.2191	22.618	21.5682	22.3224	21.7901	22.0562	0.268947	0.5323	-0.5323
ENSG00000102024	PLS3	F1RWT2	Plastin 3	23.8108	23.6952	22.4963	21.8036	22.4166	23.2578	21.2704	21.4042	22.1857	20.6342	21.7281	19.9723	22.9133	21.1991	22.0562	0.00386447	1.7141	-1.7141
ENSG00000162366	PDZK1IP1	I3LFP5	PDZK1-interacting protein 1	23.3505	22.5843	22.0545	21.7485	20.8735	21.9919	22.1584	21.879	21.5287	21.8995	22.6012	21.9999	22.1005	22.0111	22.0558	0.813153	0.0894	-0.0894
ENSG00000054148	PHPT1	P59083	14 kDa phosphohistidine phosphatase (EC 3.9.1.3) (Phosphohistidine phosphatase 1) (PHPT1) (Protein histidine phosphatase) (PHP)	23.5702	22.6784	22.4496	21.1683	22.4465	22.5896	20.9509	22.1637	22.4352	20.3985	22.4493	21.3103	22.4837	21.6179	22.0508	0.0956831	0.8658	-0.8658
ENSG00000184897	H1FX	F1SPG1	H1 histone family member X	23.3236	23.8903	22.6505	21.9327	22.3984	22.7177	22.5924	21.3486	22.5063	20.7239	21.4374	19.0714	22.8188	21.2799	22.0494	0.028407	1.5388	-1.5388
ENSG00000023191	RNH1	A0A287AM26	Arginyl aminopeptidase	22.816	22.3872	22.0733	20.8546	22.488	22.4907	21.1912	22.3376	21.5206	21.5515	22.9526	21.9207	22.1849	21.9123	22.0486	0.496348	0.2726	-0.2726
ENSG00000161970	RPL26	I3L7Y1	60S ribosomal protein L26	23.6421	22.8712	22.8618	21.6096	20.5274	22.1011	22.1228	22.0634	21.5107	22.0285	22.1381	21.0432	22.2688	21.8177	22.0433	0.375329	0.4511	-0.4511
ENSG00000138796	HADH	P00348	Hydroxyacyl-coenzyme A dehydrogenase; mitochondrial (HCDH) (EC 1.1.1.35) (Medium and short-chain L-3-hydroxyacyl-coenzyme A dehydrogenase) (Short-chain 3-hydroxyacyl-CoA dehydrogenase)	24.2144	24.3288	22.9308	23.3131	21.3185	22.5649	21.4155	20.9866	21.1641	20.6063	21.5301	20.1261	23.1117	20.9714	22.0416	0.00174317	2.1403	-2.1403
ENSG00000143870	PDIA6	E1CAJ6	Protein disulfide isomerase P5 (Protein disulfide-isomerase A6 precursor)	23.9981	24.0602	23.4403	22.3063	20.4672	22.6612	21.7588	21.302	22.2379	19.632	22.1031	20.5073	22.8222	21.2568	22.0395	0.0465964	1.5654	-1.5654
ENSG00000124767	GLO1	I3LDM7	Lactoylglutathione lyase (EC 4.4.1.5) (Glyoxalase I)	23.9191	23.5518	21.4273	20.3766	22.0828	22.7669	21.3757	22.2687	22.1324	20.2489	22.9652	21.3389	22.354	21.7216	22.0378	0.365379	0.6324	-0.6324
ENSG00000111229	ARPC3	A0A287ALZ4	Actin-related protein 2/3 complex subunit 3 (Arp2/3 complex 21 kDa subunit)	23.5731	23.5209	22.2243	22.2669	22.6746	22.5635	21.1723	20.9519	21.1833	21.0829	21.7056	21.4972	22.8038	21.2655	22.0346	0.000203301	1.5382	-1.5382
ENSG00000115875	SRSF7	A0A287B8X4	Uncharacterized protein	24.0928	23.5992	22.8428	21.7829	21.7505	22.5014	19.8127	21.078	22.1756	20.5781	22.6222	21.5139	22.7616	21.2967	22.0292	0.0286817	1.4649	-1.4649
ENSG00000142634	EFHD2	F1SUW3	EF-hand domain family member D2	22.7618	22.5972	21.6961	20.9152	22.743	22.5263	20.9677	22.3086	22.6257	21.0456	22.2516	21.8853	22.2065	21.8474	22.0269	0.407588	0.359	-0.359
ENSG00000148834	GSTO1	Q9N1F5	Glutathione S-transferase omega-1 (GSTO-1) (EC 2.5.1.18) (Glutathione S-transferase omega 1-1) (GSTO 1-1) (Glutathione-dependent dehydroascorbate reductase) (EC 1.8.5.1) (Monomethylarsonic acid reductase) (MMA(V) reductase) (EC 1.20.4.2) (S-(Phenacyl)glutathione reductase) (SPG-R)	23.3804	22.2501	21.7819	20.0726	21.6122	21.859	21.8165	22.1903	23.5653	21.0601	22.8485	21.7827	21.826	22.2105	22.0183	0.512591	-0.3844	0.3844
ENSG00000140740	UQCRC1	F1SKM0	Ubiquinol-cytochrome c reductase core protein 1	23.0386	23.0676	22.5685	22.2617	21.1303	22.4228	21.3796	21.4515	21.5492	21.4381	22.126	21.549	22.4149	21.5822	21.9986	0.0229656	0.8326	-0.8326
ENSG00000166598	HSP90B1	Q29092	Endoplasmin (94 kDa glucose-regulated protein) (GRP-94) (98 kDa protein kinase) (PPK 98) (ppk98) (Heat shock protein 90 kDa beta member 1) (gp96 homolog)	24.356	24.0976	23.113	22.2679	21.2141	22.8043	21.5188	21.3802	20.7703	20.3419	21.9566	20.1021	22.9754	21.0116	21.9935	0.00571154	1.9637	-1.9637
ENSG00000125868	DSTN	P60982	Destrin (Actin-depolymerizing factor) (ADF)	23.0526	23.0612	22.5045	21.8211	22.2353	21.6648	21.9625	22.0766	18.303	22.5249	22.535	22.121	22.3899	21.5871	21.9885	0.28282	0.8028	-0.8028
ENSG00000101150	TPD52L2	A0A287B1X5	Uncharacterized protein	23.2198	22.2272	22.1499	21.4273	21.9786	21.8507	21.4319	22.1676	22.8773	21.591	22.0443	20.81	22.1422	21.8203	21.9812	0.415263	0.3218	-0.3218
ENSG00000111716	LDHB	P00336	L-lactate dehydrogenase B chain (LDH-B) (EC 1.1.1.27) (LDH heart subunit) (LDH-H)	23.717	23.5467	22.7916	22.0307	23.4603	23.5276	21.301	20.7197	22.6085	18.7626	21.9352	19.3714	23.1789	20.783	21.9809	0.00464626	2.3958	-2.3958
ENSG00000101182	PSMA7	A0A287AT18	Proteasome subunit alpha type (EC 3.4.25.1)	22.7474	22.4385	21.8431	21.7864	22.6643	22.5343	21.5803	21.7919	22.0624	20.1428	22.3577	21.8043	22.3356	21.6232	21.9794	0.0750667	0.7123	-0.7123
ENSG00000160209	PDXK	A0A286ZIG4	Pyridoxal kinase	24.1915	23.7334	22.4124	21.1197	22.4493	22.3619	21.4166	20.9411	21.9691	20.3001	21.7988	20.9905	22.7113	21.236	21.9736	0.0168312	1.4753	-1.4753
ENSG00000237889	DDX39B	A0A287ARR0	Spliceosome RNA helicase DDX39B	23.3006	23.2591	22.5182	21.0817	21.6141	22.3469	21.4654	21.2489	21.9824	21.0739	22.3729	21.3673	22.3534	21.5851	21.9693	0.0926363	0.7683	-0.7683
ENSG00000182809	CRIP2	A0A165DE67	CRIP2 (Cysteine rich protein 2)	25.4608	25.1751	22.713	23.6749	21.7018	23.6946	21.2284	19.9304	20.733	18.6336	20.2961		23.7367	20.1643	21.9505	0.00110096	3.5723	-3.5723
ENSG00000103024	NME3	F1RG17	Nucleoside diphosphate kinase (EC 2.7.4.6)	23.177	22.5964	22.1197	21.1695	22.5035	22.3944	19.5549	21.9302	23.2165	20.8523	22.4062	21.3983	22.3267	21.5597	21.9432	0.221008	0.7669	-0.7669
ENSG00000115310	RTN4	A0A287AIT2	Reticulon	23.6983	24.4104	22.8076	23.3641	21.735	22.892	20.8719	20.2513	20.854	19.8249	21.8346		23.1512	20.7273	21.9393	0.00106248	2.4238	-2.4238
ENSG00000154096	THY1	A0A287ANZ8	Thy-1 membrane glycoprotein precursor	23.8568	23.7126	22.5766	24.108	25.7226	24.4062			21.2899			18.338	24.0638	19.8139	21.9389	0.00626035	4.2499	-4.2499
ENSG00000143106	PSMA5	F2Z5K2	Proteasome subunit alpha type (EC 3.4.25.1)	23.5597	23.4241	21.9331	20.5499	21.9777	22.0296	21.8585	21.3287	22.3106	20.5899	22.2462	21.1128	22.2456	21.5744	21.91	0.236536	0.6711	-0.6711
ENSG00000122026	RPL21	P49666	60S ribosomal protein L21	23.4407	23.77	23.4606	21.6339	18.4405	21.6834	22.322	22.0772	21.1968	21.5268	22.5858	20.7455	22.0715	21.7423	21.9069	0.713112	0.3292	-0.3292
ENSG00000185043	CIB1	F1SJX5	Calcium and integrin binding 1		20.0267	21.5651	22.0621	24.3327	22.7723	21.9641	21.9937		21.7657	20.8578	21.6517	22.1517	21.6466	21.8991	0.512501	0.5051	-0.5051
ENSG00000146386	ABRACL	F1S6Z3	Uncharacterized protein	23.4211	23.1774	21.5287	21.2915	22.1738	21.3951		21.4092			21.8382		22.1645	21.6237	21.8941	0.471202	0.5408	-0.5408
ENSG00000119396	RAB14	Q52NJ6	Ras-related protein Rab-14	23.9806	23.9391	22.986	23.1583	22.59	23.3352	20.5651	20.4141	20.1802	20.0707	21.7154	19.7269	23.3315	20.4454	21.8884	1.10061e-05	2.886	-2.886
ENSG00000170027	YWHAG	F2Z4Z1	Uncharacterized protein	22.8679	23.0719	22.1205	21.8311	22.5002	23.0457	21.1142	21.2985	21.9858	21.2909	22.2067	19.2811	22.5728	21.1962	21.8845	0.0152414	1.3765	-1.3765
ENSG00000278565	CEACAM21	M3TYM6	Carcinoembryonic antigen-related cell adhesion molecule 21	21.3146	22.9836	21.6614	21.8855	22.3438	22.8704	20.806	21.6391	22.507	20.3214	22.1536	22.0974	22.1765	21.5874	21.8819	0.213407	0.5891	-0.5891
ENSG00000283391	EEF1B2	F1SHD6	Elongation factor 1-beta	23.9214	23.2262	21.9246	20.7333	21.6385	21.9415		22.3436	22.3166	20.4295	21.764	20.7364	22.2309	21.518	21.8744	0.288291	0.7128	-0.7128
ENSG00000057294	PKP2	F1SGD2	Plakophilin 2	21.7792	22.0322	18.6193	21.1077	21.0765	21.8523	23.0714	22.7274		22.533	22.9049	22.1109	21.0778	22.6695	21.8736	0.0248308	-1.5916	1.5916
ENSG00000026025	VIM	P02543	Vimentin	24.1134	23.3862	22.2903	22.7342	24.1968	22.767	20.6756	20.1227	21.4904	19.7183	21.2711	19.6657	23.2479	20.4906	21.8693	0.00011617	2.7573	-2.7573
ENSG00000144381	HSPD1	F1SMZ7	60 kDa heat shock protein; mitochondrial	23.8545	23.528	22.9257	22.511	21.3377	22.3627	21.4782	20.6908	21.5707	20.2819	21.6945	20.0739	22.7532	20.965	21.8591	0.00334409	1.7881	-1.7881
ENSG00000109062	SLC9A3R1	B8XH67	Na(+)/H(+) exchange regulatory cofactor NHE-RF	22.929	22.6388	22.2219	21.3091	21.8184	21.5092	21.8502	21.4048	21.5158	21.9447	21.6367	21.5076	22.071	21.6433	21.8572	0.150694	0.4277	-0.4277
ENSG00000196975	ANXA4	A0A287B278	Annexin	22.5375	22.8484	22.1004	21.1681	22.8217	22.7141	20.7838	20.6061	22.517	20.9041	21.9538	21.166	22.365	21.3218	21.8434	0.0276608	1.0431	-1.0431
ENSG00000112699	GMDS	F1RX12	GDP-mannose 4;6-dehydratase	23.3917	22.9983	22.4704	21.5477	22.2663	22.4817	20.8015	21.3418	21.2456	21.0531	21.8038	20.6598	22.526	21.1509	21.8385	0.00120855	1.375	-1.375
ENSG00000241685	ARPC1A	F1REX9	Actin-related protein 2/3 complex subunit	22.7093	23.1583	22.0597	22.4077	22.1285	22.6539	21.4977	19.615		21.5614	21.4688	21.5932	22.5195	21.1472	21.8334	0.00677108	1.3722	-1.3722
ENSG00000138668	HNRNPD	A0A286ZIN0	Heterogeneous nuclear ribonucleoprotein D	24.3904	23.9111	23.3003	22.1635	22.2246	22.366	19.6401	20.2828	22.3987	20.5246	21.3611	19.43	23.0593	20.6062	21.8328	0.00214903	2.453	-2.453
ENSG00000282019	GPI	A0A287B0C2	G protein-coupled receptor class C group 5 member A	22.628	23.6993	22.2569	22.7214	21.647	22.6924	21.0097	21.1286	20.7441	21.2231	21.2774	20.8803	22.6075	21.0438	21.8257	0.000280985	1.5637	-1.5637
ENSG00000187608	ISG15	A0A287AB58	ISG15 ubiquitin-like modifier (Ubiquitin-like modifier)	24.5385	23.8971	23.6278	24.2062	22.7653	23.9765	21.3693	18.0983	18.5402	19.868	20.3444	20.6241	23.8352	19.8073	21.8212	3.46365e-05	4.0278	-4.0278
ENSG00000112081	SRSF3	F1RY92	Serine and arginine rich splicing factor 3	24.123	23.3402	22.7433	21.3506	21.4815	21.8646	19.6239	21.1835	21.7266	21.1958	22.038	21.1774	22.4838	21.1575	21.8207	0.0411287	1.3262	-1.3262
ENSG00000163207	IVL	F1SFT4	Involucrin	25.1306	24.9009	22.2852	23.2335	22.8289	23.9419	19.8676	22.079	18.7522	17.9007	21.3156	19.4592	23.7201	19.8957	21.8079	0.000688568	3.8243	-3.8243
ENSG00000196531	NACA	K7GNZ3	Uncharacterized protein	24.0849	23.7001	23.021	20.7385	22.1117	22.549	20.9975	21.656	20.808	20.3247	21.6373	20.0631	22.7008	20.9144	21.8076	0.00963319	1.7864	-1.7864
ENSG00000111348	ARHGDIB	A0A287B0I3	Rho GDP-dissociation inhibitor 2	23.1211	23.0717	20.9768	21.4406	23.9007	22.9755		20.8386	20.7878		21.6004	20.8744	22.581	21.0253	21.8032	0.0304525	1.5556	-1.5556
ENSG00000131143	COX4I1	I3LER5	Cytochrome c oxidase subunit 4 isoform 1; mitochondrial	24.1357	23.9293	22.869	22.3872	21.4458	22.5116	21.9112	21.2613	21.6588	19.8329	21.1653	18.5148	22.8797	20.724	21.8019	0.00937883	2.1556	-2.1556
ENSG00000105640	RPL18A	F1S935	60S ribosomal protein L18a	22.7963	23.0274	22.6714	21.639	20.6462	22.0596	21.5611	21.9436	22.051	19.3277	22.3385	21.4841	22.1399	21.4509	21.7954	0.258064	0.689	-0.689
ENSG00000102898	NUTF2	A0A287A021	Uncharacterized protein	23.7023	23.4377	22.0826	20.9676	22.0262	22.7165	21.3826	21.0729	21.6853	20.7345		20.6021	22.4888	21.0954	21.7921	0.0195126	1.3933	-1.3933
ENSG00000167863	ATP5PD	A0A287B4I0	ATP synthase subunit d; mitochondrial	24.3194	24.0279	23.1323	23.2881	22.094	23.0374	21.5418	19.7873	20.9977	17.9178	21.0152		23.3165	20.2519	21.7842	0.00157588	3.0646	-3.0646
ENSG00000083845	RPS5	F2Z5E6	Ribosomal protein S5	24.2863	24.076	23.685	22.7593	22.2057	23.5735	21.28	21.7949	22.563	17.9987	18.7086	18.3924	23.4309	20.1229	21.7769	0.00350762	3.308	-3.308
ENSG00000125166	GOT2	A0A287A044	Aspartate aminotransferase (EC 2.6.1.1)	23.1699	23.3041	22.5034	22.1834	21.5099	22.1076	21.7463	21.295	21.0375	20.3193	21.5424	20.591	22.463	21.0885	21.7758	0.00326859	1.3745	-1.3745
ENSG00000112096	SOD2	A0A287APZ8	Superoxide dismutase (EC 1.15.1.1)	23.1866	23.2595	22.5849	23.1817	22.3564	23.2814	20.5789	19.9454	20.7779		20.9571		22.975	20.5648	21.7699	1.8695e-05	2.4102	-2.4102
ENSG00000134419	RPS15A	A0A287ADE6	Ribosomal protein S15a	24.4275	23.4833	22.5828	21.4709	21.1245	22.4602	20.3792	20.4878	22.2598	20.6954	22.198	19.65	22.5915	20.945	21.7683	0.0322047	1.6464	-1.6464
ENSG00000106153	CHCHD2	F1RIU9	Uncharacterized protein	22.128	22.4824	21.8349	21.2116	20.4579	21.2315	22.1095	21.8552	22.4363	21.8399	21.7892	21.8404	21.5577	21.9784	21.7681	0.213568	-0.4207	0.4207
ENSG00000114391	RPL24	F2Z5Q2	Uncharacterized protein	23.8228	23.8142	22.6379	20.7967	20.7618	22.0979	21.0889	20.7164	20.9163	20.9455	22.3632	21.1523	22.3218	21.1971	21.7595	0.0946491	1.1247	-1.1247
ENSG00000277443	MARCKS	A0A287BRL8	Myristoylated alanine rich protein kinase C substrate	23.8567	22.9931	22.903	20.7235	21.3457	21.3655	21.6653	20.947	21.9694	20.295	22.4361	20.5861	22.1979	21.3164	21.7572	0.175961	0.8814	-0.8814
ENSG00000017260	ATP2C1	F1RSA2	Calcium-transporting ATPase (EC 3.6.3.8)	16.762	19.0075	22.1409	23.2763	23.8705	23.2197	20.6019	22.6965	23.2187	21.9085	22.5271	21.7969	21.3794	22.1249	21.7522	0.555787	-0.7454	0.7454
ENSG00000196415	PRTN3	F1S6S9	Proteinase 3	22.7849	23.3053	21.4249	24.0549	25.2376	23.3271	19.0073	19.3645	20.2799	20.1644	20.9355	21.0701	23.3557	20.1369	21.7463	0.000400634	3.2187	-3.2187
ENSG00000141959	PFKL	I3LFQ5	6-phosphofructokinase (EC 2.7.1.11) (Phosphohexokinase)	22.6529	22.4417	22.4108	20.9422	21.5456	22.4416	20.669	21.8689	21.4637	21.1487	22.0013	21.0971	22.0724	21.3747	21.7235	0.0700177	0.6976	-0.6976
ENSG00000008282	SYPL1	F1SB33	Uncharacterized protein	21.0234	22.3025	22.5616	22.9641	22.2041	23.179	21.421	21.6859	20.3305	20.9293	21.9035	20.1557	22.3724	21.0709	21.7217	0.0124093	1.3014	-1.3014
ENSG00000139684	ESD	Q9GJT2	S-formylglutathione hydrolase (FGH) (EC 3.1.2.12) (Esterase D)	24.1738	23.8075	22.7094	21.2139	23.0707	23.2481	20.0672	21.1659	21.6077	19.4929	21.9494	18.1196	23.0372	20.4004	21.7188	0.00471233	2.6367	-2.6367
ENSG00000156587	UBE2L6	F4ZS20	Ubiquitin-conjugating enzyme E2L 6 (Ubiquitin/ISG15-conjugating enzyme E2 L6)	24.5904	24.4106	23.0671	22.2536	22.6426	22.7736	19.8959	20.3073	22.1547		21.194	17.1231	23.2896	20.135	21.7123	0.00597974	3.1545	-3.1545
ENSG00000162704	ARPC5	B5APV0	Actin-related protein 2/3 complex subunit 5	23.0344	22.926	21.2594	21.4273	23.2421	22.6655	21.5546	21.3099	21.7699	19.6131	21.0625	20.677	22.4257	20.9978	21.7118	0.0130091	1.4278	-1.4278
ENSG00000140988	RPS2	I3LJ87	Uncharacterized protein	24.3266	23.8496	22.9076	22.0474	21.0554	22.4412	20.6902	20.5921	21.6573	19.7878	21.5692	19.5756	22.7713	20.6453	21.7083	0.00553361	2.126	-2.126
ENSG00000203786	KPRP	I3L5J8	Keratinocyte proline rich protein		21.0395	19.4757	20.3445	24.3429	23.2637	21.687	22.0017	20.2791	21.5956	22.2558	22.3242	21.6932	21.6905	21.6919	0.997653	0.0027	-0.0027
ENSG00000182795	C1orf116	A0A287AN31	Chromosome 1 open reading frame 116	23.7417	23.49	21.8918	21.9605	20.8028	21.8068	21.468	21.0531	21.7026	20.6347	21.2449	20.3862	22.2822	21.0815	21.6818	0.0372814	1.2007	-1.2007
ENSG00000137154	RPS6	A0A287BGN7	Uncharacterized protein	23.131	23.0675	22.8219	21.567	21.0207	22.0326	21.2979	21.1994		20.6478	21.9859	20.3018	22.2734	21.0865	21.6799	0.033053	1.1868	-1.1868
ENSG00000163902	RPN1	A0A287BR84	Dolichyl-diphosphooligosaccharide--protein glycosyltransferase subunit 1	23.1174	23.4632	22.9875	22.435	22.3469	22.489	21.433	20.874	20.6365	19.8098	20.8685	19.4282	22.8065	20.5083	21.6574	7.28174e-05	2.2982	-2.2982
ENSG00000140105	WARS	K9IVV5	Tryptophan--tRNA ligase; cytoplasmic isoform a (Tryptophanyl-tRNA synthetase)	22.7531	22.5131	21.3042	20.7021	21.2644	21.8022	21.1857	21.4122	21.9629	20.1588	22.9424	21.6523	21.7231	21.5523	21.6377	0.736787	0.1707	-0.1707
ENSG00000168961	LGALS9	A0A287A342	Galectin	23.7619	23.5448	22.9155	22.653	19.8028	22.2141	20.5655	20.76	21.144	20.5929	21.1606	20.5062	22.482	20.7882	21.6351	0.0175355	1.6937	-1.6937
ENSG00000100316	RPL3	A0A287B5V1	60S ribosomal protein L3	24.3013	24.1578	23.2978	20.8972	19.9366	22.0896	20.8451	21.7697	21.7188	19.7142	21.6859	19.1037	22.4467	20.8062	21.6264	0.0877385	1.6404	-1.6404
ENSG00000102007	PLP2	F1RW43	Proteolipid protein 2	22.2361	22.8315	20.8295	22.583	22.8	22.5121	21.1283	22.2404	20.3326	20.5415	20.3901		22.2986	20.9265	21.6125	0.0167332	1.372	-1.372
ENSG00000128245	YWHAH	F2Z4Y1	Tyrosine 3-monooxygenase/tryptophan 5-monooxygenase activation protein eta	22.5735	22.3325	22.1946	21.4785	22.1297	22.3455	22.1076	16.7459	21.6109	21.8215	22.2374	21.7695	22.1757	21.0488	21.6122	0.228772	1.1268	-1.1268
ENSG00000136279	DBNL	A0A287ADG1	Drebrin like	24.0891	23.5292	21.3516	20.1707	21.7022	22.3007	20.7815	21.7381	20.5251	21.4815	21.8682	19.7318	22.1905	21.021	21.6058	0.115816	1.1694	-1.1694
ENSG00000167085	PHB	F2Z543	Prohibitin	22.8589	23.4208	22.795	22.7041	20.6572	22.7602	22.0845	20.5218	20.0888	20.0747	20.8236	20.3555	22.5327	20.6581	21.5954	0.00363426	1.8745	-1.8745
ENSG00000170515	PA2G4	I3LVF5	Uncharacterized protein	23.6654	23.528	22.2622	21.5286	21.51	21.6474	20.4672	21.0278	21.5063	20.2237	21.3335	20.336	22.3569	20.8157	21.5863	0.00783702	1.5411	-1.5411
ENSG00000005381	MPO	F1RRP1	Myeloperoxidase	23.048	23.1721	21.6335	23.8949	25.6934	23.8517	18.404	18.2558	20.2697	19.511	20.7018	20.5349	23.5489	19.6128	21.5808	0.000217799	3.9361	-3.9361
ENSG00000143198	MGST3	Q2EN77	Microsomal glutathione S-transferase 3	20.8048	24.076	22.5134	22.3637	20.5754	22.7866	22.3896	21.1266		20.6535	21.4762	19.2248	22.1866	20.9741	21.5803	0.143041	1.2124	-1.2124
ENSG00000171858	RPS21	P63221	40S ribosomal protein S21	24.3235	23.3622	20.8278			19.1584	21.4602	21.1416	20.7419	21.5382	21.8569	20.6006	21.9179	21.2232	21.5705	0.491816	0.6947	-0.6947
ENSG00000115053	NCL	F1SMV6	Nucleolin	23.6692	23.0423	22.2933	20.5176	21.1055	21.8461	20.5399	21.1469	22.1256	20.63	21.6854	20.2125	22.079	21.0567	21.5678	0.101647	1.0223	-1.0223
ENSG00000133318	RTN3	A0A287BB01	Reticulon	22.8046	22.8136	22.0124	23.3586	21.5923	22.5232	21.9116	21.2398	20.8692	19.0883	21.191	19.3539	22.5174	20.6089	21.5632	0.00475617	1.9085	-1.9085
ENSG00000283777	CANX	A0A286ZSW6	Calnexin precursor	24.1804	24.0737	22.4811	22.8777	21.8389	22.9845	20.8361	20.5912	21.2055	19.5372	21.3126	16.7813	23.0727	20.0439	21.5583	0.00341589	3.0288	-3.0288
ENSG00000122705	CLTA	A0A287BFJ2	Clathrin light chain	22.6992	21.7256	21.9206	19.9639	21.3022	21.2121	21.4208	21.3651	21.6085	21.3288	22.112	22.0141	21.4706	21.6415	21.556	0.675832	-0.1708	0.1708
ENSG00000075234	TTC38	F1SM81	Tetratricopeptide repeat domain 38	22.4742	22.9039	21.3961	20.5064	21.9883	21.8929	20.4176	20.9977	22.1204	20.8265	22.0079	21.1245	21.8603	21.2491	21.5547	0.195228	0.6112	-0.6112
ENSG00000100138	SNU13	A0A287AI22	NHP2-like protein 1	23.4259	23.0291	22.5162	21.5649	21.089	21.9832	21.4135	21.1827	21.0874	21.4632	21.4825	18.3527	22.268	20.8303	21.5492	0.0421934	1.4376	-1.4376
ENSG00000093144	ECHDC1	F1S2X3	Ethylmalonyl-CoA decarboxylase 1	22.7091	23.128	22.907	21.8727	20.6026	22.1098	20.8993	21.0452	21.0482	20.6539	21.0356	20.5322	22.2215	20.869	21.5452	0.00593905	1.3524	-1.3524
ENSG00000197694	SPTAN1	A0A286ZR85	Spectrin alpha; non-erythrocytic 1	23.3267	23.2751	22.8257	22.5327	21.6858	22.7803	21.2103	20.1896	20.7417	19.5062	21.1788	19.209	22.7377	20.3392	21.5385	0.000213537	2.3984	-2.3984
ENSG00000111775	COX6A1	A0A287BGN0	Cytochrome c oxidase subunit 6A; mitochondrial (Cytochrome c oxidase polypeptide VIa)	24.3966	23.7962		21.9203	20.7387			21.187		19.0685	21.7088	19.447	22.7129	20.3528	21.5328	0.0680129	2.3601	-2.3601
ENSG00000168036	CTNNB1	A0A287ACQ4	Catenin beta-1	23.1393	23.3114	22.285	21.8741	20.0936	22.24	21.5068	20.8626	20.9729	20.5184	21.3528	20.1389	22.1572	20.892	21.5246	0.0339264	1.2652	-1.2652
ENSG00000285441	SOD2	A0A287AT21	Sorbitol dehydrogenase	22.6759	22.2862	21.6956	18.876	21.7106	21.4763	21.8273	21.8474	20.6885	21.0955	22.1148	21.9585	21.4534	21.5886	21.521	0.824186	-0.1352	0.1352
ENSG00000124570	SERPINB6	I3LCP8	Serpin family B member 6	23.3428	23.2474	21.5632	20.871	21.8535	21.9981	20.0326	21.3969	19.7502	21.0516	21.6696	21.3976	22.1459	20.883	21.5145	0.033621	1.2629	-1.2629
ENSG00000285348	TGM1	K7GLF7	Transglutaminase 1	22.8	22.9974	21.4545	22.7783	22.2763	22.7932	20.1618	21.2775	20.0541	20.1871	20.7718	20.5449	22.5166	20.4995	21.5081	5.48649e-05	2.017	-2.017
ENSG00000185651	UBE2L3	B8Y648	Ubiquitin-conjugating enzyme E2 L3 (Ubiquitin-conjugating enzyme E2L 3)	23.702	22.063	23.0219	19.6657	22.2309	21.6346	22.7414		22.106	22.2749	19.5032	18.1829	22.053	20.9616	21.5073	0.313189	1.0914	-1.0914
ENSG00000166226	CCT2	D0G0C8	Chaperonin containing TCP1; subunit 2 (Beta) (T-complex protein 1 subunit beta)	22.1198	21.5924	21.1705	19.2642	20.6665	21.0212	22.1791	22.3541	22.7575	21.3097	22.1305	21.4352	20.9724	22.0276	21.5	0.0439562	-1.0551	1.0551
ENSG00000115159	GPD2	M3TYQ8	Glycerol-3-phosphate dehydrogenase (EC 1.1.5.3)	22.6977	23.1288	21.6108	22.6436	21.3572	22.4156	21.3919	20.6005	21.1257	20.079	21.1509	19.794	22.3089	20.6903	21.4996	0.00177894	1.6186	-1.6186
ENSG00000129451	KLK10	A0A287BAB9	Kallikrein related peptidase 10	21.9488	24.4096	21.1433	21.891	22.7627	23.8879	19.1263	20.5088	19.3793	21.058	20.9493	20.7978	22.6738	20.3032	21.4885	0.00331437	2.3705	-2.3705
ENSG00000282947	HNRNPL	I3LPU8	Uncharacterized protein	24.1763	23.8046	22.4083	21.6676	20.4965	21.7014	21.3445	20.1793	20.0663		20.7416		22.3757	20.5829	21.4793	0.0438795	1.7927	-1.7927
ENSG00000138413	IDH1	I3LDC7	Isocitrate dehydrogenase [NADP] (EC 1.1.1.42)	23.1474	23.0131	21.632	21.6454	22.0037	22.5726	20.3254	20.9743	21.9333	19.9516	21.182	19.2945	22.3357	20.6101	21.4729	0.00447682	1.7256	-1.7256
ENSG00000169583	CLIC3	A0A287A988	Chloride intracellular channel 3	23.6193	23.6934	22.057	22.4792	21.6047	22.8965	18.762	21.3678	20.3861	19.485	21.5148	19.7099	22.725	20.2042	21.4646	0.00116919	2.5208	-2.5208
ENSG00000284889	PSME2	Q863Z0	Proteasome activator complex subunit 2 (Proteasome activator 28 subunit beta) (PA28b) (PA28beta)	22.1026	21.5489	21.6158	19.4253	22.0664	22.2489	21.8379	21.4748	21.7545	20.3825	21.9511	21.1023	21.5013	21.4171	21.4592	0.868098	0.0841	-0.0841
ENSG00000149257	SERPINH1	A0A286ZRU9	Serpin H1 precursor	24.1324	23.6991	23.6704	20.7585	18.3611	21.0268	21.8786	21.2842	21.5302	20.0648	21.5923	19.2708	21.9413	20.9368	21.4391	0.348265	1.0044	-1.0044
ENSG00000116473	RAP1A	F2Z5K3	RAP1A; member of RAS oncogene family	23.2304	23.5516	21.809	22.0969	22.5086	22.4178	20.9976	20.0218	20.9657	19.8379	20.701	19.0546	22.6023	20.263	21.4327	0.000213254	2.3392	-2.3392
ENSG00000239672	NME1	A0A287AS29	Nucleoside diphosphate kinase (EC 2.7.4.6)	23.454	22.5327	21.099	20.9538	21.8973	21.9954	19.8026	21.2805	21.7425	21.2762	21.7202	19.4352	21.9886	20.8762	21.4324	0.0740069	1.1124	-1.1124
ENSG00000154917	RAB6B	A0A287BL65	RAB6B; member RAS oncogene family	23.0181	23.3366	22.9586	23.1838	22.9917	23.5236	21.5749	21.6509	17.174	21.012	17.0682		23.1687	19.696	21.4323	0.00558088	3.4727	-3.4727
ENSG00000138279	ANXA7	F1SU59	Annexin	22.6287	22.7646	21.8369	20.9867	22.0262	22.4309	20.9216	21.053	21.7881	20.094	21.1099	19.5455	22.1123	20.752	21.4322	0.00917203	1.3603	-1.3603
ENSG00000204843	DCTN1	A0A287B1I4	Dynactin subunit 1	20.6835	20.3787	22.3422	18.6342	21.0443	19.9688	23.2148	22.6685	24.0629	21.4752	21.7509	20.8744	20.5086	22.3411	21.4248	0.0252448	-1.8324	1.8324
ENSG00000101474	APMAP	A0A287A6K7	Adipocyte plasma membrane associated protein	22.4016	22.7544	22.0583	22.1201	23.0328	22.1509	21.1776	20.8014	20.6369	18.9933	20.9628	19.7783	22.4196	20.3917	21.4057	0.000316183	2.0278	-2.0278
ENSG00000113013	HSPA9	F1RGJ3	Heat shock protein family A (Hsp70) member 9	23.0445	22.7782	22.1203	21.1102	20.4336	21.3325	21.0685	20.9077	21.0216	20.9142	21.3223	20.7381	21.8032	20.9954	21.3993	0.0851206	0.8078	-0.8078
ENSG00000156515	HK1	A0A287A1G6	Hexokinase-1	22.5854	22.868	21.9111	22.3834	21.0844	22.4864	20.9817	20.9889	20.2934	19.9848	21.4361	19.5879	22.2197	20.5454	21.3826	0.00151846	1.6742	-1.6742
ENSG00000100201	DDX17	F1SKQ0	DEAD-box helicase 17	23.119	22.4805	22.3168	20.8745	20.5669	21.3172	21.1814	20.6777	22.1559	20.5611	21.362	19.9348	21.7791	20.9788	21.3789	0.152363	0.8003	-0.8003
ENSG00000130313	PGLS	F1S956	6-phosphogluconolactonase	22.8108	22.8962	21.6212	21.0409	22.1038	22.3724	19.8046	20.9947	21.0383	19.7329	21.2336	20.8245	22.1408	20.6047	21.3727	0.00313378	1.536	-1.536
ENSG00000140545	MFGE8	B2CZF8	Milk fat globule-EGF factor 8 protein	22.268	27.1678	26.8275	18.7169	21.0576	18.2741	18.4783	20.1937	19.8321	20.4805	20.6229	22.3863	22.3853	20.3323	21.3588	0.244715	2.053	-2.053
ENSG00000108774	RAB5C	A0A287BN36	Ras-related protein Rab-5C	22.6233	23.0437	22.4371	22.0623	21.8236	22.501	20.7968	20.3189	21.3376	19.701	20.1138	19.4828	22.4151	20.2918	21.3534	7.86312e-05	2.1233	-2.1233
ENSG00000104695	PPP2CB	F1RX68	Serine/threonine-protein phosphatase (EC 3.1.3.16)	21.8051	22.3345	21.6256	19.8592	21.6457	21.8945	19.2704	21.828	21.1925	21.4053	22.2571	21.12	21.5274	21.1788	21.3531	0.537744	0.3486	-0.3486
ENSG00000155660	PDIA4	F1SAD9	Protein disulfide-isomerase (EC 5.3.4.1)	23.9933	23.7272	22.7366	22.2736	20.9118	22.3152	21.0096	20.0094	21.198	18.5068	20.8526	18.6469	22.6596	20.0372	21.3484	0.00290357	2.6224	-2.6224
ENSG00000114021	NIT2	F1SKY2	Omega-amidase NIT2	23.8228	23.4631	23.0562	20.824	21.1819	20.9384	21.2864	20.283	21.0076	19.549	21.0291	19.6283	22.2144	20.4639	21.3392	0.0212231	1.7505	-1.7505
ENSG00000104388	RAB2A	F1RT87	RAB2A; member RAS oncogene family	23.1667	22.9887	21.7538	22.1311	22.2711	22.5148	19.9877	21.1636	19.4739	19.4065	20.8695		22.471	20.1802	21.3256	0.000304059	2.2908	-2.2908
ENSG00000197111	PCBP2	F1SFQ4	Poly(rC)-binding protein 2	22.7265	22.6612	22.2868	20.9529	21.0147	21.8472	20.9575	21.0239	20.317	20.3987	21.2173	20.4316	21.9148	20.7243	21.3195	0.00764275	1.1905	-1.1905
ENSG00000163815	CLEC3B	F1SRC8	C-type lectin domain family 3 member B	23.4516	22.6934	21.0478	21.1696	21.4838	20.3828	20.6959	20.9853	21.7545	19.7614	21.9698	20.417	21.7048	20.9306	21.3177	0.209416	0.7742	-0.7742
ENSG00000144713	RPL32	Q6QAT0	60S ribosomal protein L32	23.6746	23.5821	22.3155	20.5712	19.8706	20.9947	20.8444	20.6511	20.6754		21.0268		21.8347	20.7994	21.3171	0.242457	1.0353	-1.0353
ENSG00000167460	TPM4	P67937	Tropomyosin alpha-4 chain (Tropomyosin-4)	23.0751	21.9938	22.3228	20.7493	20.7304	21.7766	21.0981	20.6202	21.9862	20.3719	21.7205	19.3113	21.7746	20.8513	21.313	0.121658	0.9233	-0.9233
ENSG00000172809	RPL38	F2Z568	Uncharacterized protein	24.448	23.6382	22.5333	20.8926			18.0149	20.1267	21.8605	19.2185	20.6006	18.5399	22.878	19.7268	21.3024	0.0103605	3.1511	-3.1511
ENSG00000172380	GNG12	B9TRW9	Guanine nucleotide-binding protein subunit gamma	23.3454	24.0167	22.0519	21.5053	20.4397	22.4513	21.9436	19.2566		20.018	21.6833	18.5546	22.3017	20.2912	21.2965	0.0390838	2.0105	-2.0105
ENSG00000185499	MUC1	F1RGR9	Uncharacterized protein	21.7705	23.4679	22.5485	23.6437	21.8029	23.1505	20.5275	20.148	19.3189	19.8374	20.579	18.5991	22.7306	19.8349	21.2828	8.66048e-05	2.8956	-2.8956
ENSG00000197756	RPL37A	A0A287AME4	Ribosomal protein L37a	22.938	23.2169	22.3599	20.0243		21.3627	21.7141	20.4927	19.7818	20.1487	20.6855		21.9803	20.5645	21.2724	0.0668842	1.4158	-1.4158
ENSG00000134996	OSTF1	Q8MJ49	Osteoclast-stimulating factor 1	22.8697	22.6749	21.0277	21.0428	22.3364	21.8918	19.9087	20.7854	21.4843	19.8782	21.1148	20.2291	21.9738	20.5667	21.2703	0.00781347	1.407	-1.407
ENSG00000103363	ELOB	F1SUG4	Uncharacterized protein	22.4607	22.3865	20.5753	20.2151	20.9542	21.126	19.5611	21.4275	21.916	21.2046	22.1338	21.282	21.2863	21.2541	21.2702	0.953025	0.0321	-0.0321
ENSG00000169813	HNRNPF	A0A287A9H4	Heterogeneous nuclear ribonucleoprotein F	22.8787	22.2066	21.7442	20.9604	21.6388	21.8137	20.4536	20.8662	20.4152	20.2321	21.8267	20.1344	21.8737	20.6547	21.2642	0.0074885	1.219	-1.219
ENSG00000108107	RPL28	A0A287AJT7	Uncharacterized protein	23.3336	22.349	22.6796	20.3728	19.1608	21.3822	22.1265	20.5512	21.1373	21.4577	21.4014	19.2076	21.5463	20.9802	21.2632	0.473034	0.566	-0.566
ENSG00000099783	HNRNPM	A0A286ZJK2	Heterogeneous nuclear ribonucleoprotein M	23.8033	23.4822	22.55	21.0386	20.9553	21.4652	21.5594	20.2324	20.5898	18.7744	21.0088	19.6544	22.2157	20.3031	21.2594	0.0147829	1.9125	-1.9125
ENSG00000129084	PSMA1	F2Z5L7	Proteasome subunit alpha type (EC 3.4.25.1)	22.905	21.9432	20.806	19.9639	20.8442	21.1233	20.1279	21.3327	22.1051	21.1016	22.4022	20.4043	21.2642	21.2456	21.2549	0.973978	0.0185	-0.0185
ENSG00000138029	HADHB	F1SDN2	Uncharacterized protein	23.1971	23.677	21.6529	21.5001	20.7166	22.4921	21.1031	20.964	20.4603	19.4392	21.9138	17.8262	22.2059	20.2844	21.2452	0.0280923	1.9214	-1.9214
ENSG00000084754	HADHA	Q29554	Trifunctional enzyme subunit alpha; mitochondrial (78 kDa gastrin-binding protein) (TP-alpha) [Includes: Long-chain enoyl-CoA hydratase (EC 4.2.1.17); Long chain 3-hydroxyacyl-CoA dehydrogenase (EC 1.1.1.211)]	23.1141	23.4415	22.2653	22.5811	21.1187	22.8672	20.5909	19.9656	20.7891	19.8269	20.3322	18.0328	22.5646	19.9229	21.2437	0.000517718	2.6417	-2.6417
ENSG00000167165	UGT1A6	A0A287B177	UDP-glucuronosyltransferase (EC 2.4.1.17)	23.8602	23.4779	21.803	21.634	20.0839	21.5904	21.3805	20.512	20.7145	19.4414	21.1215	19.2945	22.0749	20.4107	21.2428	0.0317677	1.6642	-1.6642
ENSG00000165272	AQP3	F1DQZ7	Aquaporin-3			22.6625		20.1774			20.6841		20.6672	21.7987		21.4199	21.05	21.2349	0.74667	0.3698	-0.3698
ENSG00000198380	GFPT1	A0A286ZUW0	Glutamine--fructose-6-phosphate aminotransferase	22.0893	21.9997	21.2189	21.6787	21.1786	22.1679	20.6463	21.1373	19.7172	20.6922	21.6047	20.6319	21.7221	20.7382	21.2302	0.0104141	0.9839	-0.9839
ENSG00000035403	VCL	P26234	Vinculin (Metavinculin)	23.2661	22.3613	20.7916	20.3416	21.5669	21.5495	20.4866	21.0584	21.8051	20.3973	21.2353	19.8744	21.6461	20.8095	21.2278	0.135531	0.8366	-0.8366
ENSG00000075239	ACAT1	I3LP02	Acetyl-CoA acetyltransferase 1	23.9082	23.7492	22.7253	22.3052	21.2097	22.2573	21.2679	19.9272	19.8567	18.4895	20.9167	18.1035	22.6924	19.7602	21.2263	0.00127327	2.9321	-2.9321
ENSG00000126067	PSMB2	A0A286ZS69	Proteasome subunit beta type (EC 3.4.25.1)	20.2124	20.5121	21.5528	20.4409	21.7745	21.7038	20.3564	21.7	21.5239	21.4876	21.5426	21.7962	21.0327	21.4011	21.2169	0.333645	-0.3684	0.3684
ENSG00000122359	ANXA11	F1S2E2	Annexin	22.6096	22.6039	20.6555	20.9915	21.946	22.3663	19.8694	20.294	21.8842	20.01	21.7514	19.5578	21.8621	20.5611	21.2116	0.0355558	1.301	-1.301
ENSG00000104419	NDRG1	F1RRV6	N-myc downstream regulated 1	23.6852	23.9223	21.3193	21.3166	21.5011	22.4199	20.2701	20.0438	19.9914	19.8332	20.3452	19.8871	22.3607	20.0618	21.2112	0.000903208	2.2988	-2.2988
ENSG00000072506	HSD17B10	K7GP28	Hydroxysteroid 17-beta dehydrogenase 10	23.0407	22.9973	21.9025	22.012	20.0727	21.4736	21.5189	20.6846	19.3848	20.1173	21.4192	19.7894	21.9164	20.4857	21.2011	0.0315977	1.4306	-1.4306
ENSG00000100304	TTLL12	F1SJR7	Tubulin tyrosine ligase like 12	23.0795	22.3757	21.3118	19.886	20.6902	20.8205	21.1572	21.2071	21.564	20.3733	21.3163	20.6117	21.3606	21.0382	21.1994	0.54456	0.3224	-0.3224
ENSG00000170876	TMEM43	F1SPI1	Transmembrane protein 43	22.498	22.9725	22.1112	22.2427	21.3099	22.1281	20.8126	19.5988	20.6014	19.9506	20.8497	19.2846	22.2103	20.1829	21.1966	0.000181413	2.0274	-2.0274
ENSG00000184363	PKP3	I3LFN8	Plakophilin 3	23.466	23.3719	22.1096	22.0591	19.6328	21.763	20.818	20.3103	20.2727	20.0165	20.9835	19.5264	22.067	20.3212	21.1941	0.0166356	1.7457	-1.7457
ENSG00000143149	ALDH9A1	A0A286ZNV5	4-trimethylaminobutyraldehyde dehydrogenase	23.074	22.0961	21.5795	19.6723	21.0127	21.0089	20.6565	20.8436	22.2672	20.0139	21.3897	20.6993	21.4072	20.9783	21.1928	0.465091	0.4288	-0.4288
ENSG00000116459	ATP5PB	A0A286ZYM6	ATP synthase peripheral stalk-membrane subunit b	22.7382	22.5045	21.8862	21.785	20.0507	21.6062	21.2477	21.0243	20.1347	20.9299	21.1333	19.2659	21.7617	20.6226	21.1921	0.0454311	1.1391	-1.1391
ENSG00000186468	RPS23	Q6SA96	40S ribosomal protein S23	22.5717	23.2843	23.0386	22.093	18.3422	21.5908	20.492	20.5379	22.1735	18.8334	20.697		21.8201	20.5467	21.1834	0.211765	1.2733	-1.2733
ENSG00000084733	RAB10	F2Z5F2	Ras-related protein Rab-10	22.7205	23.049	21.7186	22.6854	21.7708	22.5483	20.5853	20.5416	19.9942	19.1982	20.7174	18.635	22.4154	19.9452	21.1803	0.000136332	2.4701	-2.4701
ENSG00000138107	ACTR1A	F2Z5G5	ARP1 actin related protein 1 homolog A	22.3289	22.3494	21.8509	21.3813	21.7174	22.3944	19.3299	20.4662	21.5968	19.643	21.6037	19.4541	22.0037	20.3489	21.1763	0.00488207	1.6547	-1.6547
ENSG00000125780	TGM3	I3LBA6	Transglutaminase 3	17.2433	20.3963	21.3668	21.8506	23.8562	22.641	19.4555	22.0401	21.608	21.1573	21.2954	21.2023	21.2257	21.1264	21.1761	0.922598	0.0992	-0.0992
ENSG00000204936	CD177	F1RMW7	Uncharacterized protein	22.1434	23.0859	20.5399	23.9216	25.534	23.7254	18.0231	17.8416	20.1853	19.6853	19.9573	19.4346	23.1583	19.1878	21.173	0.00060099	3.9705	-3.9705
ENSG00000166794	PPIB	A0A286ZW70	Peptidyl-prolyl cis-trans isomerase (PPIase) (EC 5.2.1.8)	24.8964	24.6016	22.274	20.7409	21.104	22.1609	21.195	18.4888	19.9718		20.4328	18.3302	22.6296	19.6837	21.1566	0.0117209	2.9458	-2.9458
ENSG00000136450	SRSF1	Q3YLA6	Serine/arginine-rich splicing factor 1 (Splicing factor; arginine/serine-rich 1)	21.9225	21.7424	21.2578	20.321	20.5306	20.8027	21.064	20.8568	21.6266	20.1781	22.5951	20.9582	21.0961	21.2131	21.1546	0.790272	-0.117	0.117
ENSG00000106992	AK1	P00571	Adenylate kinase isoenzyme 1 (AK 1) (EC 2.7.4.3) (EC 2.7.4.6) (ATP-AMP transphosphorylase 1) (ATP:AMP phosphotransferase) (Adenylate monophosphate kinase) (Myokinase)	23.1208	22.7377	21.1876	21.3523	22.0374	22.7243	19.9594	19.8539	21.3896		20.8356	18.5202	22.1933	20.1117	21.1525	0.00527578	2.0816	-2.0816
ENSG00000127483	HP1BP3	F1SU06	Heterochromatin protein 1 binding protein 3	23.2266	23.0555	22.5631	21.8871	20.7289	21.7558	21.3787	20.8204	21.2783	17.2653	20.9838	18.8831	22.2028	20.1016	21.1522	0.0224483	2.1011	-2.1011
ENSG00000119318	RAD23B	F1SP32	Uncharacterized protein	22.4425	21.7877	21.662	20.1487	21.0674	21.981	19.3418	20.7152	23.2079	19.5142	21.5145	20.3994	21.5148	20.7821	21.1485	0.300235	0.7327	-0.7327
ENSG00000105887	MTPN	K9IVW4	Myotrophin	24.4934	22.846	20.8151		21.399	21.1462			21.0626	19.9531		19.4267	22.1399	20.1474	21.1437	0.0873505	1.9924	-1.9924
ENSG00000281540	RCC2	F1RLG5	Receptor expression-enhancing protein	22.8359	23.0565	22.4239	22.5845	22.2761	22.3256	18.9701		20.9018		20.2331	18.7096	22.5837	19.7036	21.1437	0.000179103	2.88	-2.88
ENSG00000275903	PSMB3	A0A286ZN52	Proteasome subunit beta type (EC 3.4.25.1)	19.9396	20.4768	21.6624	19.5526	21.8096	21.5965	21.264	21.597	21.358	21.3353	21.9466	21.153	20.8395	21.4423	21.1409	0.178351	-0.6027	0.6027
ENSG00000274619	CFB	A0A287AAZ9	Complement factor B	21.355	21.7556	20.4723	19.4767	20.9074	21.3884	19.8428	21.1865	22.389	20.5499	23.1674	21.1566	20.8925	21.382	21.1373	0.432352	-0.4895	0.4895
ENSG00000156261	CCT8	I3LCA2	Chaperonin containing TCP1 subunit 8	22.4992	21.9051	21.7188	22.5913	21.1143	21.5267	20.3293	20.9156	21.4101	19.4282	20.9257	19.2583	21.8925	20.3778	21.1351	0.00520289	1.5146	-1.5146
ENSG00000047457	CP	I3VKE6	Ceruloplasmin	22.1182	20.7814	19.1322	19.0891	21.3033	20.563	20.8312	21.4426	23.036	19.6473	23.5363	22.1331	20.4978	21.771	21.1344	0.127025	-1.2731	1.2731
ENSG00000129562	DAD1	Q29036	Dolichyl-diphosphooligosaccharide--protein glycosyltransferase subunit DAD1 (Oligosaccharyl transferase subunit DAD1) (Defender against cell death 1) (DAD-1)	20.5971	21.4382	20.761	21.7992	21.397	21.694		20.8406	20.8894	20.6916	21.5492	20.7629	21.281	20.9467	21.1138	0.234741	0.3342	-0.3342
ENSG00000182054	IDH2	P33198	Isocitrate dehydrogenase [NADP]; mitochondrial (IDH) (EC 1.1.1.42) (ICD-M) (IDP) (NADP(+)-specific ICDH) (Oxalosuccinate decarboxylase) (Fragment)	23.138	22.8496	22.1058	22.24	21.2401	22.4746	20.5225	20.3259	19.2276	18.8861	20.0307	20.2095	22.3413	19.867	21.1042	6.87913e-05	2.4742	-2.4742
ENSG00000161547	SRSF2	Q06A98	Serine/arginine-rich splicing factor 2 (Splicing component; 35 kDa) (Splicing factor SC35) (SC-35) (Splicing factor; arginine/serine-rich 2)	22.3522	21.7068	19.6467				21.287	20.5129	20.9152	20.9057	21.1884		21.2352	20.9618	21.0985	0.67583	0.2733	-0.2733
ENSG00000002586	CD99	A0A287AEV6	CD99 molecule (Xg blood group)	22.5645	21.5909	21.1758	20.7325		20.7588	20.9649	20.6324		20.4809	21.209		21.3645	20.8218	21.0932	0.227267	0.5427	-0.5427
ENSG00000175203	DCTN2	F1SL58	Dynactin subunit 2	22.6375	22.246	21.4586	20.3819	20.6365	21.3795	19.9433	20.9384	21.5272	20.1626	21.4079	20.3475	21.4566	20.7211	21.0889	0.133243	0.7355	-0.7355
ENSG00000135829	DHX9	K7GND3	DExH-box helicase 9	22.5731	22.6339	22.0869	20.3289	20.3835	21.3956	20.2829	20.6728	20.7942	20.359	21.2099	20.2969	21.5669	20.6026	21.0847	0.0572958	0.9643	-0.9643
ENSG00000100504	PYGL	F1SFF8	Alpha-1;4 glucan phosphorylase (EC 2.4.1.1)	22.3934	22.4935	21.5152	20.5397	22.8091	22.2824	19.4126	20.5274	21.0429	19.3627	21.0832	19.5503	22.0055	20.1631	21.0843	0.00315793	1.8424	-1.8424
ENSG00000079950	STX7	F1S3P8	Syntaxin 7	22.7608	22.8622	21.0535	22.4091	20.7497	22.4122	21.3788	20.8462	19.6337	18.6529	21.2733	18.9608	22.0412	20.1242	21.0827	0.0107668	1.917	-1.917
ENSG00000111481	COPZ1	A0A286ZP62	Coatomer protein complex subunit zeta 1	22.7492	22.0259	20.9087	19.8794	20.9021	21.2552	20.4193	20.785	21.4249	20.5176	21.5487	20.5255	21.2867	20.8701	21.0784	0.380283	0.4165	-0.4165
ENSG00000039068	CDH1	I3L5Z1	Cadherin-1 precursor	22.2388	22.756	22.0005	20.8024	19.6845	21.286	20.7832	21.1095	20.0624	20.7695	20.8339	20.5913	21.4613	20.6916	21.0765	0.137225	0.7697	-0.7697
ENSG00000066044	ELAVL1	D3K5N7	ELAV-like protein	23.4058	22.953	21.9305	20.7296	19.9258	21.4163	19.1783	19.7928	21.8072	20.1862	21.2964	20.1808	21.7268	20.4069	21.0669	0.0768662	1.3199	-1.3199
ENSG00000118705	RPN2	Q9GL01	Dolichyl-diphosphooligosaccharide--protein glycosyltransferase subunit 2 (Dolichyl-diphosphooligosaccharide--protein glycosyltransferase 63 kDa subunit) (Ribophorin II) (RPN-II) (Ribophorin-2)	22.6521	22.9959	23.0723	22.9446	22.1469	22.8275	21.0003	20.7255	18.7733	16.6871	21.1981	17.6585	22.7732	19.3404	21.0568	0.00149987	3.4328	-3.4328
ENSG00000157601	MX1	P27594	Interferon-induced GTP-binding protein Mx1 (Myxoma resistance protein 1) (Myxovirus resistance protein 1)	19.0971	23.5829	22.7616	22.3344	22.1547	21.9221		20.4443	21.2229	19.8717	19.1382	19.9912	21.9754	20.1336	21.0545	0.0375139	1.8417	-1.8417
ENSG00000085733	CTTN	A0A287AUL3	Cortactin	22.1561	22.1641	21.8888	20.9683	20.7103	21.9497	20.3398	20.2977	20.764	20.3341	21.0634	19.8669	21.6395	20.4443	21.0419	0.00316509	1.1951	-1.1951
ENSG00000147403	RPL10	Q29195	60S ribosomal protein L10 (Protein QM homolog) (Ribosomal protein L10)	23.9062	23.9201	22.0477	19.794	19.1432	21.461	22.2993	19.954	18.3146	21.1812	21.2345	19.1865	21.712	20.3616	21.0368	0.214037	1.3504	-1.3504
ENSG00000169299	PGM2	I3L759	Phosphoglucomutase 2	22.7735	22.4248	21.0654	20.0483	21.9009	22.17	19.6778	20.9907	21.2798	19.3718	20.8936	19.8197	21.7304	20.3389	21.0346	0.0246566	1.3915	-1.3915
ENSG00000164733	CTSB	B2CNZ7	Cathepsin B (EC 3.4.22.1)	23.6518	23.4335	21.2564	21.9963	20.0379	21.9963	20.7261	20.0673	20.2047	18.9565	20.8395	19.193	22.062	19.9978	21.0299	0.00887933	2.0641	-2.0641
ENSG00000187109	NAP1L1	A0A287BN67	Nucleosome assembly protein 1-like 1	21.8565	21.4883	21.2102		20.4619	20.6955	20.1774	21.025	21.6449	20.1542	21.6751	20.7809	21.1424	20.9095	21.026	0.555988	0.2328	-0.2328
ENSG00000101367	MAPRE1	Q2XVP5	Microtubule-associated protein RP/EB family member 1	22.1118	22.5198	22.0333	20.6464	21.9061	21.8924	19.6316	20.3717	20.4007	19.8009	20.7089	20.2393	21.8516	20.1921	21.0219	0.000294767	1.6595	-1.6595
ENSG00000073578	SDHA	Q0QF01	Succinate dehydrogenase [ubiquinone] flavoprotein subunit; mitochondrial (EC 1.3.5.1) (Flavoprotein subunit of complex II) (Fp)	22.0056	22.6441	21.7794	21.9036	20.315	21.554	20.3587	20.0188	19.8849	20.3552	21.2004	20.219	21.7002	20.3395	21.0198	0.00404684	1.3606	-1.3606
ENSG00000118640	VAMP8	I3LHS5	Vesicle associated membrane protein 8	23.101	23.011	21.2552	22.2826	20.9772	22.2627	21.1058	20.0901	20.0757	19.1671	20.5243	18.3416	22.1482	19.8841	21.0161	0.00183463	2.264	-2.264
ENSG00000088002	SULT2B1	I3LRP8	Sulfotransferase (EC 2.8.2.-)	22.4612	23.4146	20.8867	22.0319	22.4926	23.5953	19.6852	20.5844	19.7616	18.1517	20.7016	18.349	22.4803	19.5389	21.0096	0.00060287	2.9413	-2.9413
ENSG00000160349	LCN1	P53715	Lipocalin-1 (Tear lipocalin) (Tlc) (Tear prealbumin) (TP) (Von Ebner gland protein) (VEG protein)		17.4011			21.078		21.5373	22.5685	23.222	23.448	24.3739	21.5071	19.2395	22.7761	21.0078	0.0264359	-3.5366	3.5366
ENSG00000109736	MFSD10	F1S8P6	Major facilitator superfamily domain containing 10	19.4836	20.3213	19.1836	19.7236	18.2574	19.0987	22.3624	22.6245	22.8133	22.3148	23.3796	22.4007	19.3447	22.6492	20.9969	1.4318e-06	-3.3045	3.3045
ENSG00000124466	LYPD3	F1RMV7	LY6/PLAUR domain containing 3	23.0369	22.4236	21.5544	21.2983	20.1736	20.633	20.5471	20.5207	20.5853	20.405	20.458	20.3244	21.5199	20.4734	20.9967	0.0388004	1.0464	-1.0464
ENSG00000168092	PAFAH1B2	F2Z5V4	Platelet activating factor acetylhydrolase 1b catalytic subunit 2	23.8832	23.4415	20.4531	19.2694	20.4815	21.8884	21.4022	19.2031	22.8119	18.1396	22.7237	18.249	21.5695	20.4215	20.9955	0.343987	1.1479	-1.1479
ENSG00000177105	RHOG	Q06AT6	RHOG (Rho-related GTP-binding protein RhoG)	23.2836	22.9849	21.1288	22.1554	23.0309	22.4016	20.0847	20.2794	19.3692	17.3702	20.173	19.613	22.4975	19.4815	20.9895	0.000271419	3.0159	-3.0159
ENSG00000167770	OTUB1	C5H0C6	Ubiquitin thioesterase (EC 3.4.19.12)	21.7062	21.1518	20.2242	19.5836	21.586	21.7679	20.7503	20.8859	20.3119	20.7965	22.1347	20.8798	21.0032	20.9598	20.9815	0.924206	0.0433	-0.0433
ENSG00000172340	SUCLG2	A0A287BA45	Succinate--CoA ligase [GDP-forming] subunit beta; mitochondrial (EC 6.2.1.4) (GTP-specific succinyl-CoA synthetase subunit beta) (G-SCS) (GTPSCS) (Succinyl-CoA synthetase beta-G chain) (SCS-betaG)	22.6562	22.7327	22.0336	21.873	20.3849	21.7978	20.8505	20.0732	21.0448	19.4075	20.6725	18.2311	21.913	20.0465	20.9798	0.00740125	1.8664	-1.8664
ENSG00000130741	EIF2S3	I3LUM9	Eukaryotic translation initiation factor 2 subunit 3	22.4512	22.0023	21.282	20.3691	20.2965	20.9018	20.2417	20.6402	21.2566	20.7856	21.0227	20.4851	21.2171	20.7386	20.9779	0.244001	0.4784	-0.4784
ENSG00000104267	CA2	A0A287B6M0	Carbonic anhydrase 2	22.5831	21.3079	21.5759	19.3116	21.3421	20.8498	21.1071	20.5812	23.7361	18.7616	21.7417	18.7863	21.1617	20.7856	20.9736	0.680695	0.3761	-0.3761
ENSG00000112297	CRYBG1	K7GR17	Crystallin beta-gamma domain containing 1	21.8336	22.4461	21.0541	21.5367	21.2551	21.375	20.9761	19.8207	20.7621	19.9155	20.7657	19.9123	21.5834	20.3587	20.971	0.00203672	1.2247	-1.2247
ENSG00000144118	RALB	I3LV17	RAS like proto-oncogene B	22.9322	23.6609	22.8959	23.1677	22.7917	23.256	20.6657	18.4885	20.0068	17.22	20.6457	15.8903	23.1174	18.8195	20.9685	0.000359704	4.2978	-4.2978
ENSG00000161281	COX7A1	Q8SPJ9	Cytochrome c oxidase subunit 7A1; mitochondrial (Cytochrome c oxidase subunit VIIa-heart) (Cytochrome c oxidase subunit VIIa-H)	22.4734	22.7739	22.1087	22.0327	20.7584	22.256	20.6757	19.7119	20.0812	18.1485	20.6163		22.0671	19.8467	20.9569	0.00209514	2.2204	-2.2204
ENSG00000231925	TAPBP	K9J6K1	Tapasin	23.5301	22.5862	21.0857	21.5727	20.6926	21.3488	20.6234	19.3349	20.3917	18.9508	21.1491		21.8026	20.0899	20.9462	0.0196123	1.7126	-1.7126
ENSG00000163541	SUCLG1	A0A287B574	Succinate--CoA ligase [ADP/GDP-forming] subunit alpha; mitochondrial (EC 6.2.1.4) (EC 6.2.1.5) (Succinyl-CoA synthetase subunit alpha) (SCS-alpha)	23.5564	22.5307	22.5043	22.3229	21.1911	22.4567	19.9714	20.1828	18.241	19.1537	20.4793	18.6584	22.427	19.4477	20.9374	9.84436e-05	2.9792	-2.9792
ENSG00000215472	RPL17-C18orf32	I3LT81	60S ribosomal protein L17	24.4207	23.506	22.5448	18.0243	20.8733	22.1673	19.2401	20.2556	21.4492	19.2877	20.1009	19.3755	21.9227	19.9515	20.9371	0.0733278	1.9711	-1.9711
ENSG00000108561	C1QBP	A0A0D5BWD2	Mitochondrial complement component 1 Q subcomponent-binding protein (cDNA)	21.8408	22.1071	22.4043	21.5801	20.3705	21.5157	21.146	19.9967	20.9223	18.9862	20.105		21.6364	20.2312	20.9338	0.0151162	1.4051	-1.4051
ENSG00000177465	ACOT4	A0A286ZVQ0	Acyl-CoA thioesterase 4	18.5409	19.2267	18.4595	17.2445		19.5316	24.2243	23.6419	21.9186				18.6006	23.2616	20.9311	0.000694726	-4.661	4.661
ENSG00000134108	ARL8B	A0A287B0I4	ADP-ribosylation factor-like protein 8B	23.4915	23.5268	22.1652	22.9009	21.391	22.1989	20.2088	18.9001	18.74	19.4708	18.8801		22.6123	19.2399	20.9261	3.92923e-05	3.3724	-3.3724
ENSG00000159166	LAD1	A0A287BSQ4	Ladinin 1	22.6545	22.4848	21.6922	20.8727	20.4765	20.8686	20.5122	20.4382	20.4065	20.7364	20.2049	19.6931	21.5082	20.3318	20.92	0.0148897	1.1763	-1.1763
ENSG00000140374	ETFA	Q6UAQ9	Electron transfer flavoprotein alpha subunit (Fragment)	23.3729	23.3473	22.3774	21.92	20.1157	21.8454	20.4413	19.3813	19.5382		20.6124	18.3251	22.1631	19.6596	20.9113	0.00422015	2.5034	-2.5034
ENSG00000095380	NANS	F1SSG5	Sialic acid synthase	23.1966	23.2922	21.6542	18.9298	20.9242	22.5146			19.4217		20.703		21.7519	20.0623	20.9071	0.231794	1.6895	-1.6895
ENSG00000244617	ASPRV1	A0A287A134	Aspartic peptidase retroviral like 1	20.6925	22.3003	20.1357	19.8624	21.283	22.9007		20.646	20.5059		20.6337		21.1957	20.5952	20.8954	0.433073	0.6005	-0.6005
ENSG00000140279	DUOX2	Q8HZK2	Dual oxidase 2 (EC 1.11.1.-) (EC 1.6.3.1) (NADH/NADPH thyroid oxidase p138-tox)	22.1805	22.5579	20.5919	21.8801	20.7239	21.747	20.3547	20.0874	18.7034	20.2474	21.2084	20.4133	21.6135	20.1691	20.8913	0.0110658	1.4443	-1.4443
ENSG00000100442	FKBP3	I3LR51	Peptidylprolyl isomerase (EC 5.2.1.8)	23.3925	22.8276	22.86	21.4708	20.1895	21.0501	20.7529	20.2991		19.1339	20.8241	18.0694	21.965	19.8158	20.8904	0.0175295	2.1492	-2.1492
ENSG00000089597	GANAB	P79403	Neutral alpha-glucosidase AB (EC 3.2.1.84) (Alpha-glucosidase 2) (Glucosidase II subunit alpha)	22.0451	22.1626	21.965	21.1143	20.2945	21.2097	20.2364	20.3678	20.2712	19.5826	21.277	20.0488	21.4652	20.2973	20.8813	0.0106654	1.1678	-1.1678
ENSG00000135744	AGT	F1RG45	Angiotensinogen	22.2019	21.0495	20.1427	19.1336	21.8257	21.3588	19.6178	20.3815	21.7631	19.8792	21.8515	21.3096	20.952	20.8004	20.8762	0.808884	0.1515	-0.1515
ENSG00000167767	KRT80	A0A286ZL11	Keratin 80	23.0421	23.3247	21.3466	22.4746	21.8922	22.5837	20.416	19.8502	18.8961	18.1621	19.8236	18.6871	22.4439	19.3058	20.8749	4.52426e-05	3.138	-3.138
ENSG00000064666	CNN2	Q08094	Calponin-2 (Calponin H2; smooth muscle) (Neutral calponin) (Fragment)	23.4775	23.6227	20.8609	22.6815	22.9006	22.8716	18.547		20.4432		18.0502		22.7358	19.0134	20.8746	0.00175978	3.7224	-3.7224
ENSG00000090512	FETUB	F1SFI6	Fetuin B	22.3566	22.3035	21.2251	21.6237	22.174	22.0066	19.05		20.4949				21.9482	19.7724	20.8603	0.00371823	2.1757	-2.1757
ENSG00000013583	HEBP1	Q5ISC6	Heme-binding protein 1	22.0753	21.8833	20.571	17.8537	20.4576	21.4799	19.9308	20.6164	22.3858	20.2547	22.2117	20.5572	20.7201	20.9927	20.8564	0.728572	-0.2726	0.2726
ENSG00000065978	YBX1	G8FUN5	Y box binding protein 1 (Fragment)	22.5523	22.5198	21.7404	19.0322	19.5612	20.9907	20.7526	20.9482	20.9758	20.2291	21.0909	19.8831	21.0661	20.6466	20.8563	0.527976	0.4194	-0.4194
ENSG00000150593	PDCD4	F1S5L7	Programmed cell death 4	23.4097	22.7688	21.263	16.1684	19.9828	21.8153	20.2408	21.0069	21.1087	20.7242	21.4435	20.297	20.9013	20.8035	20.8524	0.929743	0.0977	-0.0977
ENSG00000106682	EIF4H	I3L594	Eukaryotic translation initiation factor 4H isoform 1	23.2612	22.6827	20.1896	18.9763	20.0389	19.1447	19.8827	21.3137	21.4611	20.6507	21.3464	21.2356	20.7155	20.9817	20.8486	0.741236	-0.2662	0.2662
ENSG00000166426	CRABP1	A0A287A238	Cellular retinoic acid-binding protein 1	24.0156	22.3348	21.7535		19.3814	19.8483	17.6055	20.6045	22.0377		20.6706		21.4667	20.2295	20.8481	0.359741	1.2371	-1.2371
ENSG00000112514	CUTA	A0A287ADB5	CutA divalent cation tolerance homolog	20.6272	20.0674	20.275	20.71	21.8781	21.041			19.5871		22.2643		20.7664	20.9257	20.846	0.847314	-0.1592	0.1592
ENSG00000122545	SEPT7	A0A287BDJ1	Septin 7	23.5998	23.2458	22.2872	21.4208	21.4714	22.1125	20.0183	19.6486	20.4485	18.1572	20.4177	17.3108	22.3562	19.3335	20.8449	0.000869222	3.0227	-3.0227
ENSG00000189143	CLDN4	C3VML0	Claudin	21.3179	21.4822	19.6628	22.2584	21.4256	22.3266	20.5117	19.5759		19.9472	21.4763	19.8724	21.4122	20.2766	20.8444	0.0606024	1.1356	-1.1356
ENSG00000013364	MVP	I3LQ79	Major vault protein	22.6713	21.7285	20.793	19.8312	20.0642	21.3912	20.2628	20.5257	21.3218	20.2108	20.9735	20.3224	21.0798	20.6028	20.8413	0.337624	0.477	-0.477
ENSG00000169710	FASN	I3LC73	Fatty acid synthase	22.834	22.6529	21.3879	19.8644	20.8205	21.5541	19.7249	20.2206	20.9	19.7664	20.7518	19.6044	21.5189	20.1613	20.8401	0.0238901	1.3575	-1.3575
ENSG00000112695	COX7A2	F1RQI1	Cytochrome c oxidase subunit 7A2; mitochondrial	23.644	23.9599	22.4287	23.5719	21.5262	21.5924	20.227	16.7183	20.5735	18.9551	17.843		22.7871	18.8633	20.8252	0.000954765	3.9238	-3.9238
ENSG00000115884	SDC1	K7GNF5	Syndecan	23.0918	22.4052	22.2037	21.1397		20.8421	20.5651		19.753	19.3376	19.937	18.9209	21.9365	19.7027	20.8196	0.00209502	2.2337	-2.2337
ENSG00000120885	CLU	Q29549	Clusterin (CP40) (Complement cytolysis inhibitor) (CLI) [Cleaved into: Clusterin beta chain; Clusterin alpha chain]	21.518	21.119	19.7884	19.9196	21.1089	20.0353	20.4695	20.7275	21.6355	19.7976	22.5395	21.1535	20.5815	21.0538	20.8177	0.363748	-0.4723	0.4723
ENSG00000183486	MX2	T2HWW7	Interferon-induced GTP-binding protein MX2	22.7503	23.3686	22.643	22.9059	20.9918	21.2056	19.789	18.7087	19.6861	19.0965	19.4738	19.1717	22.3108	19.3209	20.8159	3.97387e-05	2.9898	-2.9898
ENSG00000213977	TAX1BP3	A2SZV5	Tax1 binding protein 3 (Fragment)	22.2473	22.0114	21.9354	21.0847	20.6202	21.1567	20.7649	19.8444	21.2183	19.3469	20.2726	19.0911	21.5092	20.0897	20.7995	0.00759296	1.4194	-1.4194
ENSG00000110492	MDK	D3K5N3	Midkine precursor	23.3787	22.7099	21.4569	21.2131	20.1659	20.7626	20.4832	20.4236		18.1524	20.8741		21.6145	19.9833	20.7989	0.0721252	1.6311	-1.6311
ENSG00000165672	PRDX3	F1S418	Thioredoxin-dependent peroxide reductase; mitochondrial	23.0309	22.9878	21.9062	21.8064	20.5047	21.3989	19.7444	19.9853	18.8398	19.1705	20.6737	19.5017	21.9391	19.6525	20.7958	0.000696936	2.2866	-2.2866
ENSG00000100028	SNRPD3	F2Z4Y0	Small nuclear ribonucleoprotein Sm D3	22.3629	22.6476	20.564	20.3995	19.997	21.0455	20.9702	21.2316	20.2604	20.3109	20.917	18.7576	21.1694	20.4079	20.7887	0.215908	0.7614	-0.7614
ENSG00000160752	FDPS	D0G6X4	Farnesyl diphosphate synthase (Farnesyl pyrophosphate synthase precursor)	22.1324	21.653	21.2511	20.4415	21.4844	21.5674	19.5019	20.6743	20.2501	19.656	20.6561	20.0443	21.4216	20.1304	20.776	0.00172802	1.2911	-1.2911
ENSG00000165629	ATP5F1C	A0A287BD83	ATP synthase F1 subunit gamma	22.9796	22.6479	22.4079	21.8067	19.1219	21.5954	20.8113	20.6563	20.5306	19.6086	20.67	16.4055	21.7598	19.7803	20.77	0.0524406	1.9794	-1.9794
ENSG00000140497	SCAMP2	A0A287A4D2	Secretory carrier-associated membrane protein (Secretory carrier membrane protein)	22.0636	22.3924	21.1349	22.0132	20.4737	22.0657	19.0426	20.1003		19.8032	20.6786	19.6225	21.6905	19.8494	20.77	0.00150338	1.8411	-1.8411
ENSG00000170486	KRT72	F1SGG5	Keratin 72	21.0786	22.0907	19.9102	23.9106		23.2324			19.8723	18.7544	19.9608	19.3894	22.0445	19.4942	20.7693	0.0201738	2.5503	-2.5503
ENSG00000167397	VKORC1	A0A287B0I6	Vitamin K epoxide reductase complex subunit 1	20.1491	22.1988	21.2456	20.7531		20.8465		20.8329		19.6085	21.0286		21.0386	20.4899	20.7642	0.362231	0.5487	-0.5487
ENSG00000168385	SEPT2	A0A287A8W9	Septin-2	23.1716	22.8982	21.7931	21.1598	20.78	21.4488	20.1248	20.5542	19.7925	18.8117	19.3404	19.2871	21.8752	19.6517	20.7634	0.000800454	2.2235	-2.2235
ENSG00000162961	DPY30	F2Z5F7	Protein dpy-30 homolog	22.9368	22.034	21.5024	19.4345	20.2554	21.2851			20.8593	19.4774	20.4752		21.2413	20.2706	20.7559	0.261078	0.9706	-0.9706
ENSG00000170348	TMED10	A0A286ZV95	Transmembrane p24 trafficking protein 10	22.6531	23.1211	21.7669	21.8941	20.0267	22.298	20.7655	19.1342	20.0041	18.027	19.5123	19.6976	21.9599	19.5234	20.7416	0.0017224	2.4365	-2.4365
ENSG00000180210	F2	Q19AZ8	Prothrombin (EC 3.4.21.5) (Coagulation factor II) [Cleaved into: Activation peptide fragment 1; Activation peptide fragment 2; Thrombin light chain; Thrombin heavy chain]	22.0516	20.6653	19.6858	17.403	20.3455	19.8871	20.2482	21.1586	22.2853	21.0073	22.4498	21.5395	20.0063	21.4481	20.7272	0.069219	-1.4418	1.4418
ENSG00000276657	PYCR3	A0A287B3A8	Pyrroline-5-carboxylate reductase (EC 1.5.1.2)	21.2793	21.4817	20.8452	19.4222	21.0405	20.833	19.9513	20.6126	21.2955	20.227	20.9338	20.8019	20.8169	20.637	20.727	0.625833	0.1798	-0.1798
ENSG00000134285	FKBP11	F1SPN1	Peptidylprolyl isomerase (EC 5.2.1.8)	22.3347	22.215	20.6721	20.0201	20.0757	18.9584	22.4217	21.6578	20.8472	21.9619	19.1439	18.3848	20.7126	20.7362	20.7244	0.978661	-0.0236	0.0236
ENSG00000249915	PDCD6	A0A287A888	Programmed cell death 6	20.5218	20.6127	21.2977	18.7557	21.6185	20.9493	19.8398	20.7306	21.6286	20.4699	20.9945	21.2691	20.6259	20.822	20.724	0.693827	-0.196	0.196
ENSG00000117601	SERPINC1	F2Z5E2	Antithrombin-III precursor	21.8791	21.4075	20.2689	17.89	19.9607	20.7155	20.4013	21.0485	21.6831	20.497	22.4375	20.4925	20.3536	21.0933	20.7234	0.29004	-0.7396	0.7396
ENSG00000065135	GNAI3	Q06AS8	GBAK (Guanine nucleotide-binding protein G(k) subunit alpha)	21.5384	21.9799	20.8902	20.9654	20.7641	20.9348	20.4212	20.298	19.6095	20.4191	20.9019	19.9347	21.1788	20.264	20.7214	0.00636422	0.9147	-0.9147
ENSG00000108424	KPNB1	F1RWJ5	Importin subunit beta-1 (Karyopherin subunit beta 1)	22.364	21.6482	20.6019	19.4604	20.6849	20.8268	20.6224	20.52	20.3839	20.2991	21.2131	19.9961	20.931	20.5057	20.7184	0.353937	0.4253	-0.4253
ENSG00000188100	FAM25A	K7N7E8	Uncharacterized protein	21.9515	22.8198	20.5778	21.6276	21.4009	22.5905	19.6567	19.3662	20.309		19.5549	19.0779	21.828	19.5929	20.7105	0.000431484	2.235	-2.235
ENSG00000088726	TMEM40	F1SQ88	Transmembrane protein 40	23.0422	23.2457	21.6993	22.553	19.9806	22.5083	19.9371	18.7889		18.7979	19.4274		22.1715	19.2378	20.7047	0.00196849	2.9337	-2.9337
ENSG00000114115	RBP1	D3U657	Cellular retinol-binding protein 1 (Fragment)	22.4022	21.663	19.678		21.0263	21.8367		19.8374		20.2671	20.1363	20.0452	21.3212	20.0715	20.6964	0.0518272	1.2497	-1.2497
ENSG00000072110	ACTN1	I3LLY3	Alpha-actinin-1	22.0271	22.2286	20.962	20.9577	22.7251	21.9063	20.1936	19.9688	20.7889	18.0556	20.7154	17.8085	21.8011	19.5884	20.6947	0.00474725	2.2127	-2.2127
ENSG00000120438	TCP1	A0A287AJY2	T-complex protein 1 subunit alpha	21.6777	21.202	21.4752	20.2223	21.0041	21.4316	18.8369	20.4621	20.7512	19.8793	21.034	20.3429	21.1688	20.2177	20.6932	0.0322505	0.9511	-0.9511
ENSG00000244038	DDOST	A0A287AGM8	Dolichyl-diphosphooligosaccharide--protein glycosyltransferase 48 kDa subunit (Oligosaccharyl transferase 48 kDa subunit)	23.0422	23.3731	22.1153	21.7409	20.2856	21.6484	19.8471	19.1758	19.5362	20.0363	18.8405	18.5613	22.0342	19.3328	20.6835	0.000343686	2.7013	-2.7013
ENSG00000106588	PSMA2	I3LAB6	Proteasome subunit alpha type (EC 3.4.25.1)	22.7639	22.705	21.5476	19.776	21.0282	21.7799	20.0283	20.0796	20.8156	19.0847	20.277	18.2551	21.6	19.7567	20.6784	0.0110644	1.8433	-1.8433
ENSG00000139329	LUM	F1SQ09	Lumican precursor	22.8034	21.7826	22.0912	19.289	19.2272	20.779	20.8694	20.8951	22.2885	17.0466	21.4888	19.5696	20.9954	20.3596	20.6775	0.527646	0.6357	-0.6357
ENSG00000100823	APEX1	A0A287BTC2	DNA-(apurinic or apyrimidinic site) lyase (EC 4.2.99.18)	22.6645	22.6713	22.4246	20.1471	20.2889	21.1105	21.5275	18.5297	19.5696	19.3114	20.0702		21.5511	19.8016	20.6763	0.0336237	1.7495	-1.7495
ENSG00000142156	COL6A1	Q1T7A8	Type VI collagen alpha-1 chain (Fragment)	21.2978	20.6348	21.4089				20.4312	20.2216	20.4325	19.7222	20.5745	19.9513	21.1138	20.2222	20.668	0.00941065	0.8916	-0.8916
ENSG00000146731	CCT6A	I3L9J4	Uncharacterized protein	22.4521	22.4391	21.7531	20.7302	21.0113	21.842	19.2146	20.1882	20.5098	18.3298	20.7052	18.8263	21.7046	19.6289	20.6668	0.0018065	2.0756	-2.0756
ENSG00000089280	FUS	K7GSY7	RNA-binding protein FUS	23.034	22.3081	20.8518				16.8457	19.3399	20.3739		20.4833		22.0646	19.2607	20.6626	0.0565042	2.8038	-2.8038
ENSG00000170248	PDCD6IP	F1RRD6	Programmed cell death 6 interacting protein	21.7589	22.2042	20.8428	20.2679	21.118	21.8224	19.5065	19.7923	20.642	19.8888	20.6763	19.3015	21.3357	19.9679	20.6518	0.00458549	1.3677	-1.3677
ENSG00000101439	CST3	Q0Z8R0	Cystatin	21.912	22.2513	20.7793	21.1069	21.6752	20.4813	20.5319	19.8597	20.454		19.8014	18.886	21.3676	19.9065	20.6371	0.00604794	1.461	-1.461
ENSG00000215021	PHB2	A0A287A7F6	Prohibitin-2	21.8569	22.0398	21.7043	20.8425	18.4734	20.0661	20.8429	20.5972	20.5219	19.7835	20.9886	19.8914	20.8305	20.4375	20.634	0.52443	0.393	-0.393
ENSG00000140650	PMM2	F1RKY8	Phosphomannomutase (EC 5.4.2.8)	22.2814	21.8141	20.3627	19.601	20.1537	20.9624	19.9076	19.8449	21.1117	20.2371	20.7588	20.3901	20.8625	20.375	20.6187	0.318922	0.4875	-0.4875
ENSG00000162734	PEA15	A0A287AC69	Proliferation and apoptosis adaptor protein 15	22.107	21.8986	20.8782	20.8945	21.3885	21.4436	18.5312	20.2757	20.5583		19.8085		21.435	19.7934	20.6142	0.00563416	1.6416	-1.6416
ENSG00000184840	TMED9	F1S3E0	Transmembrane p24 trafficking protein 9	21.2444	22.0428	21.0241	21.5198	21.0244	21.4995	20.3639	19.9626	20.5861	18.1745	20.5446	19.3131	21.3925	19.8241	20.6083	0.00354122	1.5683	-1.5683
ENSG00000168439	STIP1	I3LNG8	Stress induced phosphoprotein 1	23.212	21.6242	21.1125	19.8774	20.3038	20.0393	20.3202	20.6516	20.0574	19.6278	20.5239	19.9086	21.0281	20.1815	20.6048	0.147251	0.8465	-0.8465
ENSG00000242550	SERPINB10	A0A287APV0	Serpin B10	21.8786	22.3601	21.4826	20.9536	23.0892	22.1798	18.6902	19.0778	19.8294	19.0436	19.9946	18.6605	21.9906	19.216	20.6033	2.62081e-05	2.7745	-2.7745
ENSG00000100902	PSMA6	F2Z5N0	Proteasome subunit alpha type (EC 3.4.25.1)	22.3504	21.0745	21.5224	18.5194	21.1883	21.1536	20.3352	20.463	21.3752	19.1268	20.855	19.2735	20.9681	20.2381	20.6031	0.279126	0.73	-0.73
ENSG00000163468	CCT3	F1RP17	T-complex protein 1 subunit gamma	21.3636	21.0182	20.6262	19.5027	20.6545	20.762	19.8569	20.4915	20.7762	20.5084	21.084	20.5854	20.6545	20.5504	20.6024	0.740141	0.104	-0.104
ENSG00000102837	OLFM4	A0A287AW14	Olfactomedin 4		20.6863	19.9						20.7979	19.5187	21.0334	22.1668	20.2931	20.8791	20.5861	0.52819	-0.586	0.586
ENSG00000075618	FSCN1	I3LKF3	Fascin	21.9898	21.2909	20.9602	19.3162	19.9599	20.9146	20.0019	20.7294	21.0937	19.434	21.3216	19.9534	20.7386	20.4223	20.5804	0.536051	0.3163	-0.3163
ENSG00000244687	UBE2V1	I3LFW6	Ubiquitin-conjugating enzyme E2 variant 1	22.7582	21.9332			18.2459	20.9151	18.9466		21.2315		20.398		20.9631	20.192	20.5776	0.575535	0.7711	-0.7711
ENSG00000142676	RPL11	Q29205	60S ribosomal protein L11	23.7011	23.5812	22.9784		21.1191	16.3362	20.215	20.4114	20.849	18.2504	20.6545	17.2881	21.5432	19.6114	20.5773	0.204871	1.9317	-1.9317
ENSG00000100280	AP1B1	A0A287B5G9	AP complex subunit beta	21.5797	21.6434	20.9512	20.4639	20.6758	21.3013	20.2258	20.2578	20.4647	19.2828	20.7217	19.3329	21.1025	20.0476	20.575	0.00734902	1.0549	-1.0549
ENSG00000126838	PZP	A0A287BN06	Uncharacterized protein	21.9037	21.3323	20.4713	16.1204	19.1361	18.6313	21.0161	21.3381	22.5404	20.7121	22.7772	20.9108	19.5991	21.5491	20.5741	0.0637321	-1.9499	1.9499
ENSG00000111530	CAND1	F1RYI3	Cullin associated and neddylation dissociated 1	21.5508	21.5155	21.5945	20.1833	21.0513	21.0623	19.8858	19.9207	21.0036	18.8068	20.9293	19.3237	21.1596	19.9783	20.569	0.0177231	1.1813	-1.1813
ENSG00000147140	NONO	K9IVQ3	Non-POU domain containing octamer binding (Non-POU domain-containing octamer-binding protein)	23.3733	22.8709	20.7869	20.5619	18.9873	20.5769	20.1735	19.5416	19.8668	19.5234	20.8812	19.6101	21.1928	19.9327	20.5628	0.102674	1.26	-1.26
ENSG00000092621	PHGDH	A5GFY8	D-3-phosphoglycerate dehydrogenase (3-PGDH) (EC 1.1.1.95) (2-oxoglutarate reductase) (EC 1.1.1.399) (Malate dehydrogenase) (EC 1.1.1.37)	23.0643	22.27	21.8694	19.5622	20.2296	21.5391	19.3062	20.4869	20.3781	19.4096	19.8441	18.7907	21.4224	19.7026	20.5625	0.0163049	1.7197	-1.7197
ENSG00000197451	HNRNPAB	F1S420	Heterogeneous nuclear ribonucleoprotein A/B	23.0809	21.44	21.6123	20.4205	20.7166	21.0205	20.0303	19.4122	21.0539	18.9022	20.6614	18.3875	21.3817	19.7412	20.5615	0.0164031	1.6404	-1.6404
ENSG00000262993	KRT31	I3LUM7	Keratin 31	17.0914	20.9258	19.9311	16.708	22.451	24.3198	21.0735	20.5561	20.0803	21.3716	21.5472	20.6046	20.2378	20.8722	20.555	0.619686	-0.6343	0.6343
ENSG00000182944	EWSR1	F1RFI8	RNA-binding protein EWS	22.5379	22.324	21.8641	19.8185	19.8892	20.971	20.1937	19.2104	20.6083	19.5741	20.2969	19.3191	21.2341	19.867	20.5506	0.0303608	1.3671	-1.3671
ENSG00000143321	HDGF	F1RHJ2	Heparin binding growth factor	23.3128	22.8404	20.2909	19.5975	20.4252	20.99	19.7733	19.0526	20.3545		20.2364		21.2428	19.8542	20.5485	0.120047	1.3886	-1.3886
ENSG00000285246	NEDD8	A0A287AE63	Neural precursor cell expressed; developmentally down-regulated 8	22.3746	21.8775	21.02	20.4394	21.2741	21.8203		18.9245	20.8747		20.1076	18.6106	21.4676	19.6293	20.5485	0.00983356	1.8383	-1.8383
ENSG00000136026	CKAP4	F1SPP8	Cytoskeleton-associated protein 4	22.5589	22.4323	21.9982	20.9526	19.8579	21.0985	20.3057	19.9638	20.1369	18.6113	19.8373	18.7893	21.483	19.6073	20.5451	0.00460175	1.8757	-1.8757
ENSG00000105379	ETFB	Q6UAQ8	Electron transfer flavoprotein subunit beta (Beta-ETF)	22.4652	22.4385	22.121	21.7095	20.5967	21.5231	20.1559	17.0563	19.6385		21.2302	18.317	21.8089	19.2795	20.5442	0.00707013	2.5294	-2.5294
ENSG00000115484	CCT4	F1SQN1	T-complex protein 1 subunit delta	22.2478	21.8177	21.4725	20.0182	20.7643	21.0355	19.8996	20.1978	19.7441	19.1176	20.764	19.4174	21.2259	19.8567	20.5413	0.00673528	1.3691	-1.3691
ENSG00000157020	SEC13	F1SQA9	SEC13 homolog; nuclear pore and COPII coat complex component	22.4047	22.4304	20.6853	20.9725	20.7449	21.0081	19.4002	20.2564	19.7225	19.9396	20.3387	18.5282	21.3743	19.6975	20.5359	0.00302359	1.6768	-1.6768
ENSG00000167711	SERPINF2	A0A287AJI4	Serpin family F member 2	22.4618	21.218	20.218	14.869	19.179	20.7509	20.7734	20.9318	22.2873	20.3509	22.747	20.6344	19.7827	21.2874	20.535	0.220127	-1.5047	1.5047
ENSG00000147416	ATP6V1B2	F1RMZ8	ATPase H+ transporting V1 subunit B2	20.6256	20.3839	20.4015	19.3589	20.6459	21.2648	19.6022	21.0987	19.0535	21.2051	21.2951	21.4671	20.4467	20.6202	20.5335	0.729923	-0.1735	0.1735
ENSG00000143621	ILF2	K7GS49	Interleukin enhancer binding factor 2	22.3961	22.7304	22.4023	21.2133	20.1324	21.8263	19.0243	19.2464	20.5435	17.6939	20.701	18.492	21.7834	19.2835	20.5335	0.00238754	2.4999	-2.4999
ENSG00000124357	NAGK	A0A287AS72	N-acetylglucosamine kinase	21.9084	21.4107	20.9645	19.4216	20.8602	20.7309	18.8105	20.3529	21.1664	20.1926	20.4628	20.116	20.8827	20.1835	20.5331	0.162754	0.6992	-0.6992
ENSG00000131469	RPL27	A1XQU5	60S ribosomal protein L27	22.9621	22.2795	21.3997		18.8775	21.4189	20.4868	19.9303	19.9066	19.2609	19.4173	18.9736	21.3875	19.6625	20.525	0.0303342	1.7249	-1.7249
ENSG00000166145	SPINT1	P14287	Osteopontin (Bone sialoprotein 1) (Secreted phosphoprotein 1) (SPP-1)	24.1498	23.1673	21.9293	22.0276	21.6273	22.5982	16.9058	17.0664	17.402		20.889	20.01	22.5832	18.4546	20.5189	0.000985584	4.1286	-4.1286
ENSG00000143891	GALM	Q9GKX6	Aldose 1-epimerase (EC 5.1.3.3) (Galactose mutarotase)	21.5065	21.1324	19.5066		19.411	19.7199	20.044	20.9762	21.1615	20.3541	21.3095	20.8419	20.2552	20.7812	20.5182	0.277702	-0.5259	0.5259
ENSG00000197713	RPE	A0A286ZQY9	Ribulose-phosphate 3-epimerase (EC 5.1.3.1)	19.8615	20.4322	17.8948	19.3373	21.4611	20.7606	18.5273	21.2402	21.7806	20.9713	22.3457	21.5409	19.9579	21.0676	20.5127	0.167028	-1.1097	1.1097
ENSG00000132698	RAB25	A0A287BR95	RAB25; member RAS oncogene family	22.5806	22.7416	22.1402	22.6745	21.4143	22.8244	19.457	17.9245	18.5102	17.0475	20.063		22.3959	18.6004	20.4982	6.24707e-05	3.7955	-3.7955
ENSG00000160339	FCN2	I3LGI8	Ficolin-2	20.9122	19.9725	20.4023	19.9746	20.9173	20.4645	19.3273	19.8954	21.0607	19.4904	22.5111	20.9804	20.4405	20.5442	20.4924	0.847057	-0.1036	0.1036
ENSG00000104687	GSR	F1RX66	Glutathione reductase (EC 1.8.1.7)	20.7856	21.5014	20.5404	20.1537	20.9056	20.9073	20.5121	20.1814	20.2629	19.3267	20.8488	19.9516	20.7989	20.1805	20.4897	0.0513792	0.6184	-0.6184
ENSG00000275895	U2AF1L5	A0A287AJB4	U2 small nuclear RNA auxiliary factor 1 like 5	22.4223	21.9706	21.4183	19.5267	19.022	20.8584	20.7055			19.58	20.6026	19.55	20.8697	20.1095	20.4896	0.330396	0.7602	-0.7602
ENSG00000168040	FADD	L7X0X2	Fas-associated death domain protein (Fragment)	20.4142	20.4051	19.9363		19.826	20.0114	20.2379	20.1183	21.197	20.9063	21.906	20.7107	20.1186	20.846	20.4823	0.0474534	-0.7273	0.7273
ENSG00000152642	GPD1L	I3LLU0	Glycerol-3-phosphate dehydrogenase [NAD(+)] (EC 1.1.1.8)	20.5165	21.3489	20.1485	18.4931	21.4908	21.4818	20.4375	20.8554	20.544	19.9174	20.869	19.669	20.5799	20.382	20.4809	0.709492	0.1978	-0.1978
ENSG00000145349	CAMK2D	Q95266	Calcium/calmodulin-dependent protein kinase type II subunit delta (CaM kinase II subunit delta) (CaMK-II subunit delta) (EC 2.7.11.17)	22.6175	22.4042	20.5768	20.6825	20.3782	21.4007	19.8406	19.7855	19.9399	18.6848	20.6103	18.8031	21.3433	19.6106	20.477	0.00585648	1.7326	-1.7326
ENSG00000239264	TXNDC5	A0A287ARZ1	Thioredoxin domain containing 5	23.0388	22.5884	21.9338	21.4264	19.8921	21.0518	20.6486	19.3297	20.1701	18.1026	19.9605	17.4934	21.6552	19.2841	20.4697	0.00613353	2.3711	-2.3711
ENSG00000026508	CD44	K7GM14	CD44 molecule (Indian blood group)	22.2894	21.7911	20.9866	19.6796	20.1484	18.6244	20.3819	19.9172	20.4004	19.8403	21.183	20.3284	20.5865	20.3418	20.4642	0.688141	0.2447	-0.2447
ENSG00000120913	PDLIM2	F1RMA7	Uncharacterized protein	22.0127	22.0313	20.6289	22.018	20.6322	20.7733	20.207	20.1353	20.4874	18.5638	19.2329	18.8419	21.3494	19.578	20.4637	0.00259775	1.7714	-1.7714
ENSG00000070756	PABPC1	F2Z557	Polyadenylate-binding protein (PABP)	22.7499	22.198	21.3436	20.1665	19.9257	21.0907	19.8972	19.7383	20.4641	18.5868	20.3151	19.0696	21.2457	19.6785	20.4621	0.0157662	1.5671	-1.5671
ENSG00000125971	DYNLRB1	A0A287AAM0	Dynein light chain roadblock	22.3975	22.0252			20.2715	20.6079			20.8429		20.1345	17.7615	21.3255	19.5796	20.4526	0.139457	1.7459	-1.7459
ENSG00000075785	RAB7A	A0A286ZP69	RAB7A; member RAS oncogene family	21.5918	22.0675	22.2017	22.3773	22.2713	22.559	19.3292	17.8171	20.0313	17.0489	20.1588	17.9219	22.1781	18.7178	20.4479	8.53488e-05	3.4603	-3.4603
ENSG00000163512	AZI2	A0A287B3V8	5-azacytidine induced 2			16.5718	23.5976		22.4311		20.0064	21.3079		19.865	18.8839	20.8668	20.0158	20.4413	0.674807	0.851	-0.851
ENSG00000198483	ANKRD35	F1SDE0	Ankyrin repeat domain 35	20.1729	20.8058	17.8586	20.8775	17.6994	19.9592	20.4746	21.5663	20.2561	21.9627	22.1512	21.4842	19.5622	21.3158	20.439	0.0246522	-1.7535	1.7535
ENSG00000148943	LIN7C	F2Z5M5	Protein lin-7 homolog	22.6993	22.2482	20.6669	21.1813	19.6535	21.2839	20.7012	19.4865		19.0609	19.8043	18.8876	21.2888	19.588	20.4384	0.0156942	1.7007	-1.7007
ENSG00000015479	MATR3	F1RGI7	Uncharacterized protein	22.5948	22.827	21.9717	20.7246	20.1899	21.0394	20.3	19.3239	20.1836	18.6294	20.4152	17.0331	21.5579	19.3142	20.4361	0.00873005	2.2437	-2.2437
ENSG00000127955	GNAI1	F1SB90	G protein subunit alpha i1	21.3349	21.5361	20.8748	21.1422	19.6472	20.8473	20.4996	19.9302	19.7694		19.9975	19.6446	20.897	19.9682	20.4326	0.0198984	0.9287	-0.9287
ENSG00000149260	CAPN5	F1SUK6	Calpain 5	22.4282	22.518	21.1255	21.868	19.991	21.7293	20.2484	19.7685	18.9238	18.3645	20.5606	17.589	21.61	19.2424	20.4262	0.00296728	2.3675	-2.3675
ENSG00000168077	SCARA3	I3LPS0	Scavenger receptor class A member 3	17.8619		22.1612	23.3983	21.805	22.1491	17.0979	19.98	20.2989	20.1787	19.5591	19.1429	21.4751	19.3762	20.4257	0.0669653	2.0989	-2.0989
ENSG00000176387	HSD11B2	Q8MKG1	Corticosteroid 11-beta-dehydrogenase isozyme 2 (Hydroxysteroid 11-beta dehydrogenase 2)	22.6546	22.7633	21.0305	21.5918	19.9019	21.7374	20.8727	19.2778	19.35	19.6116	18.9928	17.2694	21.6132	19.229	20.4211	0.00410396	2.3842	-2.3842
ENSG00000129351	ILF3	K7GL83	Interleukin enhancer binding factor 3	22.98	22.7264	21.6564	19.1467	19.696	20.6287	19.7556	19.7299	20.431	18.3358	20.8177	19.1431	21.139	19.7021	20.4205	0.0810087	1.4368	-1.4368
ENSG00000105514	RAB3D	A0A287BLN4	RAB3D; member RAS oncogene family	21.7751	22.0186	21.3526	22.2677	22.1735	22.5237	19.8402	18.5163	18.2846	18.578	19.7869	17.8553	22.0185	18.8102	20.4143	6.29588e-06	3.2082	-3.2082
ENSG00000134760	DSG1	A5H1Q0	Desmoglein 1 (Fragment)	19.5786	21.696	19.6253	20.4943	21.3828	20.9294	20.2517	20.0027	19.9669	19.8645	20.6766	20.4965	20.6177	20.2098	20.4138	0.314349	0.4078	-0.4078
ENSG00000134970	TMED7	A0A286ZTJ3	Transmembrane emp24 domain-containing protein 7 precursor	21.1512	21.4338	22.1519	21.2793	20.9765	22.2399	20.7363	20.1546	18.966	17.9758	20.5364	17.3423	21.5387	19.2852	20.4119	0.0044562	2.2534	-2.2534
ENSG00000065809	FAM107B	A0A287B8I3	Uncharacterized protein	21.8682	21.8893	20.1929	20.5699	19.977	20.7756			20.7657		19.1196		20.8788	19.9426	20.4107	0.244744	0.9361	-0.9361
ENSG00000138385	SSB	F1S1V1	Sjogren syndrome antigen B	22.4881	22.1023	21.9957	20.3034	19.955	21.4589	19.1152	19.8771	19.6515	18.6987	20.8815	18.3894	21.3839	19.4355	20.4097	0.0059091	1.9483	-1.9483
ENSG00000197894	ADH5	A0A287AZV4	S-(hydroxymethyl)glutathione dehydrogenase (EC 1.1.1.284)	23.59	23.0345	20.9363	19.5964	21.379	21.3287	17.4125	20.2308	20.3205	17.3399	20.5306		21.6441	19.1668	20.4055	0.0261324	2.4773	-2.4773
ENSG00000091140	DLD	P09623	Dihydrolipoyl dehydrogenase; mitochondrial (EC 1.8.1.4) (Dihydrolipoamide dehydrogenase)	21.7743	21.8795	18.6445	20.3409		19.7647	19.9946	19.9767	20.3413	20.2737	21.4672	19.9091	20.4807	20.3271	20.4039	0.807892	0.1535	-0.1535
ENSG00000214530	STARD10	F1SUV1	PCTP-like protein	21.1026	20.6587	20.5877	20.0403	20.9432	21.2733	20.0595	20.2026	19.5171	19.5226	20.9066	19.9952	20.7676	20.0339	20.4008	0.0241458	0.7337	-0.7337
ENSG00000110107	PRPF19	B2LWN6	PRP19/PSO4 pre-mRNA processing factor 19-like protien	22.041	22.8105	21.195	20.6598	20.1475	20.9322	18.278	20.3766	20.6362	18.945	18.6528	20.0989	21.2976	19.4979	20.3978	0.00993806	1.7996	-1.7996
ENSG00000145741	BTF3	A0A287BJ88	Transcription factor BTF3	22.7076	22.3583	21.0358		19.9064	20.6218	19.5236		19.6733		19.8842	18.7259	21.3259	19.4517	20.3888	0.0218298	1.8742	-1.8742
ENSG00000128340	RAC2	I3LKU0	Rac family small GTPase 2	22.4047	21.4395	20.0025	22.3908	23.4964	22.2571		18.81	19.1019		18.9307	18.2505	21.9985	18.7732	20.3858	0.000803907	3.2253	-3.2253
ENSG00000167996	FTH1	A0A287AL10	Ferritin	23.7197	21.4738	19.4511	20.2743	20.5626	20.4137	19.3888	18.4427	20.3545	19.352	20.9209	20.2631	20.9825	19.787	20.3848	0.122531	1.1955	-1.1955
ENSG00000184232	OAF	A0A287B490	Out at first homolog	19.8101	21.9157	16.6894		19.0684		23.5271	19.6213	21.0421				19.3709	21.3968	20.3838	0.259549	-2.0259	2.0259
ENSG00000138326	RPS24	A0A287B7J9	40S ribosomal protein S24	23.0668	23.0109	20.6065	19.5678	19.2408	20.1821	20.2598	18.5147	19.4529		20.9623		20.9458	19.7974	20.3716	0.264696	1.1483	-1.1483
ENSG00000023318	ERP29	F1RJM2	Endoplasmic reticulum resident protein 29	22.6557	22.2904	21.9307	21.5092	19.6205	21.6012	18.5245	19.6	19.4643	18.3185	20.0594	18.7811	21.6012	19.1246	20.3629	0.000718293	2.4765	-2.4765
ENSG00000196776	CD47	A0A286ZZK2	Leukocyte surface antigen CD47	23.1426	22.912	21.1048	21.8646	21.9677	21.6412	19.3311	18.257	20.1583		18.6171	16.737	22.1054	18.62	20.3627	0.000342065	3.4853	-3.4853
ENSG00000183684	ALYREF	A0A287BET5	Uncharacterized protein	21.4497	21.7739	20.1382	20.2094	19.5526	20.3761	19.259	19.6162	20.4627	20.3045	21.3935	19.7951	20.5833	20.1385	20.3609	0.361203	0.4448	-0.4448
ENSG00000275397	DHRS11	F1S1B9	Dehydrogenase/reductase SDR family member 11	21.6249	21.3204	20.2057	21.1719	21.1508	21.1882	19.1415	19.5119	20.7067	18.9965	19.7616	19.5389	21.1103	19.6095	20.3599	0.000761845	1.5007	-1.5007
ENSG00000130175	PRKCSH	F1S596	Glucosidase 2 subunit beta precursor	23.0042	22.8321	21.351	20.1708	19.5433	19.8937	20.091	19.3157	19.579	18.6294	20.304		21.1325	19.5838	20.3582	0.063739	1.5487	-1.5487
ENSG00000099797	TECR	A0A287BMG2	Trans-2;3-enoyl-CoA reductase	21.2129	21.441	22.3077	22.4337	21.1701	22.453	18.15	18.2491			20.2373		21.8364	18.8787	20.3575	0.0014105	2.9577	-2.9577
ENSG00000088833	NSFL1C	A0A287AGR0	NSFL1 cofactor p47	21.3457	20.5474	20.2259		19.6244	20.3733	19.4982	20.3644	20.6161	19.9931	20.922	20.3444	20.4233	20.2897	20.3565	0.700307	0.1336	-0.1336
ENSG00000075142	SRI	A0A287AR67	Sorcin isoform 2	21.8765	21.6582	21.0142	20.6974	21.8249	21.651	19.6235	19.4086	20.7989	17.7049	20.5966	17.4077	21.4537	19.2567	20.3552	0.00504119	2.197	-2.197
ENSG00000063180	CA11	F1RIQ0	Carbonic anhydrase-related protein 11		20.8344	22.3243	21.0509	20.9755	19.015	19.7204	19.6263	21.3321	20.0816	18.8669	19.5273	20.84	19.8591	20.3496	0.139384	0.9808	-0.9808
ENSG00000004776	HSPB6	Q5IZU9	Heat shock protein 20kDa (Fragment)	21.9853	21.181	20.8018	18.031	19.3111	19.9251	20.1359	19.7224	21.8833	20.0372	20.6718	20.4742	20.2058	20.4874	20.3466	0.677616	-0.2816	0.2816
ENSG00000141279	NPEPPS	F1RWJ6	Aminopeptidase (EC 3.4.11.-)	21.8557	21.4161	20.4865	19.4609	20.7341	20.6214	19.7068	20.2282	20.1044	19.5137	20.3781	19.6388	20.7624	19.9283	20.3453	0.0463652	0.834	-0.834
ENSG00000109475	RPL34	Q29223	60S ribosomal protein L34	20.5339	19.7413	22.3781	20.182		18.7121	20.1147			20.6386			20.3094	20.3766	20.343	0.949797	-0.0671	0.0671
ENSG00000143412	ANXA9	F1SS97	Annexin	22.4129	22.0332	20.2715	21.4362	21.2299	21.8399	20.354	18.9667	18.6977	18.9768	19.3826	18.5024	21.5372	19.1467	20.3419	0.000160671	2.3904	-2.3904
ENSG00000173898	SPTBN2	A0A286ZRN8	Spectrin beta chain	22.0785	22.357	20.9974	21.4271	20.098	21.4069	20.1633	19.3163	18.9155	19.0541	19.4414	18.8293	21.3941	19.2866	20.3404	0.00026723	2.1075	-2.1075
ENSG00000159713	TPPP3	F1S2I8	Tubulin polymerization promoting protein family member 3	21.5287	21.3859		19.9942	18.5712	17.6592	21.4331		22.3551		18.711		19.8278	20.833	20.3304	0.466459	-1.0051	1.0051
ENSG00000135047	CTSL	E1UJ48	Cathepsin L (Fragment)	20.5317	21.3242	20.6007	20.0049	20.34	20.078	19.9219	20.5521			20.0642		20.4799	20.1794	20.3297	0.366292	0.3004	-0.3004
ENSG00000205413	SAMD9	A0A287AGC9	Sterile alpha motif domain containing 9	15.6922	18.7887	20.8109	20.2865	22.0494	20.326	21.243	21.3953	20.1511	21.2162	20.6387	21.2274	19.6589	20.9786	20.3188	0.183095	-1.3197	1.3197
ENSG00000171209	CSN3	F1RVB2	Kappa-casein	19.7365	25.1613	20.5384				18.1238	19.088		19.8912	18.7504	18.2293	21.812	18.8165	20.3143	0.0617186	2.9955	-2.9955
ENSG00000281184	PSMB1	I3LQ51	Proteasome subunit beta type-1	22.7055	22.2696	20.5646	18.5603	20.9665	20.9309		20.1832	19.4374		21.0291	17.7781	20.9995	19.6069	20.3032	0.170239	1.3926	-1.3926
ENSG00000161203	AP2M1	I3LL07	AP-2 complex subunit mu	21.2408	20.9853	20.0373	19.8047	21.9864	20.7214	18.5528	18.6906	19.3282	21.8542	19.2017	21.1669	20.7959	19.799	20.2974	0.156026	0.9969	-0.9969
ENSG00000105401	CDC37	F6Q4F9	Hsp90 co-chaperone Cdc37	22.4344	21.0569	20.9475	18.6977	19.7943	20.3283	20.2592	20.1451	20.9664	20.1389	20.7552	18.0342	20.5431	20.0498	20.2965	0.478617	0.4932	-0.4932
ENSG00000062485	CS	P00889	Citrate synthase; mitochondrial (EC 2.3.3.1) (Citrate (Si)-synthase)	22.2551	21.9303	20.8322	21.0142	20.2497	20.8244	19.0179	18.589	20.1286	19.4095	19.8549	19.3861	21.1843	19.3976	20.291	0.00088779	1.7866	-1.7866
ENSG00000182492	BGN	F1S2B6	Biglycan	23.3775	21.1818	21.3589		17.7147		21.0358	20.2507	20.4681	18.6648	18.9537	18.6302	20.9082	19.6672	20.2877	0.279929	1.2409	-1.2409
ENSG00000113558	SKP1	A0A287ARU4	Uncharacterized protein	21.4	19.7485	19.9289		19.6064	20.0063	19.2936	21.1392	20.1552	20.3994	21.2749	20.3234	20.138	20.4309	20.2844	0.519335	-0.2928	0.2928
ENSG00000197746	PSAP	I3LS26	Saposin-B-Val	21.7464	21.8002	20.6011	19.6914	20.6723	20.5786	19.3747	19.4891	20.2612	18.8516	20.5903	19.6526	20.8483	19.7032	20.2757	0.020425	1.1451	-1.1451
ENSG00000118785	SPP1	A0A286ZKH3	Uncharacterized protein	22.0142	20.4921	20.5454		20.0532	20.1745	20.0014	19.1564	21.7108	18.5232	20.0553		20.6558	19.8894	20.2726	0.266651	0.7664	-0.7664
ENSG00000198931	APRT	F1S6K5	Adenine phosphoribosyltransferase	21.0699	20.6182	20.3139	18.1334	18.4772	20.1251	19.6822	21.0313	20.3477	20.5197	21.5495	21.3652	19.7896	20.7492	20.2694	0.121178	-0.9595	0.9595
ENSG00000114850	SSR3	I3LGD6	Translocon-associated protein subunit gamma	21.5809	21.4451	20.9616		19.7498	20.0915		19.4261			20.0468		20.7657	19.7364	20.251	0.163747	1.0292	-1.0292
ENSG00000117335	CD46	A0A287BA36	Membrane cofactor protein	22.5246	23.0889	21.8396	21.9192	21.5597	21.6228	18.3553		18.4246				22.0924	18.3899	20.2412	0.000163076	3.7025	-3.7025
ENSG00000124429	POF1B	F1S1P8	POF1B; actin binding protein	22.4102	23.0397	21.2377	22.0369	20.5522	22.3888	19.483	18.4525	18.4115	18.8784	18.9096	16.9834	21.9442	18.5197	20.2319	4.83742e-05	3.4244	-3.4244
ENSG00000125818	PSMF1	F1S870	Proteasome inhibitor PI31 subunit	21.5495	19.9041							20.7037	19.5539	19.77	18.9165	20.7267	19.736	20.2313	0.256727	0.9907	-0.9907
ENSG00000196924	FLNA	A0A286ZXU2	Uncharacterized protein	23.1101	22.9986	22.0991	21.2513	22.3541	21.3323	19.5728	18.0068	19.6303	17.38	18.5293	16.4973	22.1909	18.2694	20.2302	6.51741e-05	3.9214	-3.9214
ENSG00000158769	F11R	B2ZI35	F11 receptor (Junctional adhesion molecule A precursor)	21.3797	21.3506	20.9707	21.7676	19.0968	21.6085	19.4459	19.3776		19.0659	19.8084		21.0289	19.4244	20.2266	0.0145289	1.6045	-1.6045
ENSG00000132002	DNAJB1	A0A287A6X0	DnaJ homolog subfamily B member 1	22.7387	21.6542	21.1896	20.5457	20.3046	21.2561	19.4098	19.8509	18.2397	18.5903	20.2593	18.6358	21.2814	19.1643	20.2229	0.00134537	2.1171	-2.1171
ENSG00000124193	SRSF6	A0A288CFV0	Serine/arginine-rich splicing factor 6	21.538	20.7602	20.5093				19.3728	20.0153	20.7404	17.0148	20.3631		20.9358	19.5012	20.2185	0.166012	1.4345	-1.4345
ENSG00000102317	RBM3	I3L5X7	RNA-binding protein 3	22.9809	21.9718	21.3336	19.16		19.5711	18.8006	19.0478	19.8064	19.6805	19.7946		21.0034	19.4259	20.2146	0.0689445	1.5775	-1.5775
ENSG00000103966	EHD4	I3LDA5	EH domain containing 4	22.3264	22.0774	20.1824	20.6842	18.777	20.7627	20.4883	19.5515	19.6056	19.3883	19.7	19.0215	20.8016	19.6258	20.2137	0.0646714	1.1757	-1.1757
ENSG00000129437	KLK14	A0A287BF31	Kallikrein related peptidase 14	20.3464	21.4096	18.9028	20.929	19.4385	22.153	18.7737	20.1159	19.5814	20.1976	20.7902	19.9215	20.5298	19.8967	20.2133	0.29243	0.6331	-0.6331
ENSG00000141985	SH3GL1	A0A287ATU2	SH3 domain containing GRB2 like 1; endophilin A2	21.7527	21.1195	22.1043	21.0195	19.2391	19.3074	20.8916	19.5427	18.5972	19.8808	19.6146	19.4739	20.757	19.6667	20.2118	0.0904536	1.0903	-1.0903
ENSG00000147684	NDUFB9	K7GSE5	NADH:ubiquinone oxidoreductase subunit B9	22.3517	22.1808	21.4886	21.0161	17.9548	20.9778	20.3645	19.6643	18.1823		19.985	18.911	20.9949	19.4214	20.2081	0.0814451	1.5735	-1.5735
ENSG00000119917	IFIT3	F1SCY2	Interferon-induced protein with tetratricopeptide repeats 1 (Interferon-stimulated protein 60)	24.2094	23.7834	21.2696	22.669	22.9665	21.9495	17.4418	17.8531	19.2763	16.8032	16.9428	17.3213	22.8079	17.6064	20.2071	4.3005e-06	5.2014	-5.2014
ENSG00000165527	ARF6	Q007T5	ADP-ribosylation factor 6	22.181	22.5658	21.6706	22.8761	21.3736	22.7659	18.0598			17.4498	19.8045	17.382	22.2388	18.174	20.2064	7.14482e-05	4.0648	-4.0648
ENSG00000150753	CCT5	I3LR32	T-complex protein 1 subunit epsilon	22.3442	21.9732	21.2627	18.5776	19.9807	21.2558	19.2817	19.9625	21.0832	18.2697	19.9907	18.4315	20.899	19.5032	20.2011	0.0799762	1.3958	-1.3958
ENSG00000143727	ACP1	F1S9H9	Low molecular weight phosphotyrosine protein phosphatase	22.2362	21.4363	20.6698	19.6974	19.9134	20.0375	19.8318	20.2081	19.1213	19.7593	19.4333	20.0547	20.6651	19.7347	20.1999	0.0597385	0.9303	-0.9303
ENSG00000172830	SSH3	A0A287B639	Slingshot protein phosphatase 3	22.2411	22.9927	23.2823	20.3431	17.1493	19.1948	16.8971	20.8538	21.9982	19.0687	19.2672	19.0014	20.8672	19.5144	20.1908	0.292506	1.3528	-1.3528
ENSG00000108639	SYNGR2	M3UZ93	Synaptogyrin	19.9775	19.219	21.0225	19.2676	21.3806	21.4941	20.1039	20.1	19.074	20.157	20.6224	19.5905	20.3935	19.9412	20.1673	0.365855	0.4523	-0.4523
ENSG00000170632	ARMC10	F1SB57	Armadillo repeat-containing protein 10	21.083	22.3227	21.9309	21.4848	20.0822	21.7509	18.6617	20.3434	19.0226		17.5405		21.4424	18.892	20.1672	0.00301289	2.5503	-2.5503
ENSG00000106927	AMBP	P04366	Protein AMBP [Cleaved into: Alpha-1-microglobulin; Inter-alpha-trypsin inhibitor light chain (ITI-LC) (Bikunin) (EI-14) (HI-30); Trypstatin] (Fragment)	20.1588	18.8525	18.4784	18.003	20.6152	18.9893	19.8822	19.8408	22.3412	21.0787	22.2202	21.4983	19.1828	21.1435	20.1632	0.00901261	-1.9606	1.9606
ENSG00000136527	TRA2B	A0A287B7C6	Transformer-2 protein homolog beta	21.4812	21.7153	22.0404	18.2106	18.055	20.7733	19.208	20.1658	19.9444		20.4294		20.3793	19.9369	20.1581	0.649324	0.4423	-0.4423
ENSG00000178952	TUFM	F1RFI1	Elongation factor Tu	22.3263	22.4071	20.9271	20.4145	17.833	20.4554	20.4036	19.134	20.3026	18.1864	20.3719	19.1261	20.7272	19.5874	20.1573	0.173447	1.1398	-1.1398
ENSG00000065613	SLK	A0A287APG0	STE20 like kinase	22.8397	22.7405	21.1238	21.2223	20.7208	21.1702	19.7689	19.0841	18.0165	18.2796	18.8797	17.9554	21.6362	18.664	20.1501	8.86861e-05	2.9721	-2.9721
ENSG00000182004	SNRPE	A0A286ZJ31	Small nuclear ribonucleoprotein E	20.8309	21.1634	20.171		19.9149	20.409	19.9101	19.1136			20.3699		20.4978	19.7978	20.1478	0.132148	0.7	-0.7
ENSG00000103187	COTL1	A0A287AJU1	Coactosin like F-actin binding protein 1	20.3376	20.195		20.2856	22.6709	21.3167	17.8325	18.9382		19.4765	20.866	19.5148	20.9611	19.3256	20.1433	0.0432138	1.6354	-1.6354
ENSG00000159231	CBR3	F1SGX4	Carbonyl reductase	21.7876	21.0874	21.458	19.4574	20.2132	20.6783	19.3485	19.5316	20.0431	19.1261	20.0263	18.8345	20.7803	19.485	20.1326	0.00903633	1.2953	-1.2953
ENSG00000169223	LMAN2	F1S3D5	Lectin; mannose binding 2	20.9464	22.3021	20.9427	20.7862	19.6466	21.108	19.8693	20.109	17.2852	19.4997	20.1558	18.9214	20.9553	19.3067	20.131	0.0151776	1.6486	-1.6486
ENSG00000109072	VTN	I3L638	Vitronectin	19.5754	20.1347	19.6328	18.1063	18.8848	19.2566	20.2062	21.101	20.6438	20.8634	22.393	20.707	19.2651	20.9857	20.1254	0.00214796	-1.7206	1.7206
ENSG00000172867	KRT2	A0A287BHY5	Keratin; type II cytoskeletal 2 epidermal		19.892	19.0681	20.1877	20.8947	19.3784	18.6859	21.1212	18.694	20.5803	22.5141	20.6025	19.8841	20.3663	20.1252	0.523301	-0.4821	0.4821
ENSG00000109846	CRYAB	Q7M2W6	Alpha-crystallin B chain (Alpha(B)-crystallin)	19.7895	20.9316		19.4466	19.7881	19.6623	19.985	19.5801	21.0354	20.7092	20.6103	20.0321	19.9236	20.3253	20.1244	0.267715	-0.4016	0.4016
ENSG00000111667	USP5	F1SLU6	Ubiquitin carboxyl-terminal hydrolase (EC 3.4.19.12)	22.1889	21.4449	20.5086	18.2784	19.7918	20.0356	19.7774	19.9182	19.9456	19.6445	20.2576	19.504	20.3747	19.8412	20.108	0.369074	0.5335	-0.5335
ENSG00000117984	CTSD	Q5MJE5	Cathepsin D protein (Fragment)	23.1806	22.354	20.5478	20.3387	19.9018	21.2378	19.2857	17.1836	20.9805	18.1283	19.7598	18.3111	21.2601	18.9414	20.1008	0.0119665	2.3186	-2.3186
ENSG00000055957	ITIH1	F1SH96	Inter-alpha-trypsin inhibitor heavy chain H1	20.8446	20.2496	19.0012	16.2454	19.9582	18.5255	21.1832	20.8716	22.2701	19.7571	22.0301	20.2445	19.1374	21.0594	20.0984	0.034015	-1.922	1.922
ENSG00000131171	SH3BGRL	F1S1R4	SH3 domain-binding glutamic acid-rich-like protein	22.494	21.6911	19.3133	20.0896	20.2517	21.0051	20.083	19.796	20.3313	18.7372		17.999	20.8074	19.3893	20.0983	0.0593853	1.4181	-1.4181
ENSG00000007168	PAFAH1B1	Q9GL51	Platelet-activating factor acetylhydrolase IB subunit alpha (Lissencephaly-1 protein) (LIS-1) (PAF acetylhydrolase 45 kDa subunit) (PAF-AH 45 kDa subunit) (PAF-AH alpha) (PAFAH alpha)	21.777	21.4288	20.8202	19.4186	21.1857	21.3808	17.3333	19.8394	20.8067	18.4647	20.4016	18.2953	21.0018	19.1901	20.096	0.0195846	1.8116	-1.8116
ENSG00000138768	USO1	A0A287AZ09	USO1 vesicle transport factor	19.1316	20.128	18.8706	18.1583	22.6963	17.0474	20.8531	21.517	18.2442	22.8377	20.4624	21.1925	19.3387	20.8511	20.0949	0.162971	-1.5123	1.5123
ENSG00000198087	CD2AP	A0A287A7U0	CD2-associated protein	23.0114	22.6035	21.6257	20.6574	20.3289	21.3913	18.1816	19.1423	18.6627	18.5971	19.1418	17.6857	21.603	18.5685	20.0858	9.90515e-05	3.0345	-3.0345
ENSG00000172115	CYCS	P62895	Cytochrome c	23.4811	24.1685	22.6994	23.3396	19.5926	21.5612			18.2154		17.1722		22.4737	17.6938	20.0838	0.00914372	4.7799	-4.7799
ENSG00000063244	U2AF2	A0A287AFB9	U2 snRNP auxiliary factor large subunit	22.4649	22.4517	21.4657	19.8716	19.4336	21.1657	19.6452	19.4315	19.4353	18.8906	19.8584	16.8243	21.1422	19.0142	20.0782	0.0117606	2.128	-2.128
ENSG00000143815	LBR	M3VH35	Lamin B receptor	22.2194	22.1811	20.756	22.402	22.9714	21.7204	17.5559	19.0796	17.6012	18.5799	19.3489	16.5171	22.0417	18.1137	20.0777	2.49366e-05	3.9279	-3.9279
ENSG00000153574	RPIA	F1STC1	Ribose-5-phosphate isomerase	20.9337	20.8985	18.8724	20.1871	21.2362	20.6812	18.2311	19.915	19.5041	20.2093	20.6389	19.5931	20.4681	19.6819	20.075	0.136012	0.7862	-0.7862
ENSG00000169738	DCXR	A0A286ZQ44	Dicarbonyl and L-xylulose reductase	20.2555	20.6384	20.171	18.6495	20.0874	19.9216	19.4874	20.2013	20.8075	20.1655	20.5653	19.9122	19.9539	20.1898	20.0719	0.500603	-0.2359	0.2359
ENSG00000188313	PLSCR1	F4ZS19	Phospholipid scramblase	20.4383	20.4512	19.8712	20.5371	19.7782	20.4017	19.7364	19.5671		20.1211	19.7988	20.186	20.2462	19.8818	20.064	0.0779771	0.3644	-0.3644
ENSG00000011465	DCN	F1SQ10	Decorin (Bone proteoglycan II)	21.7733	19.9127	20.547				19.1934	19.799	20.368		19.3828	18.1752	20.7443	19.3836	20.0639	0.0731663	1.3606	-1.3606
ENSG00000136950	ARPC5L	B5APV1	Actin-related protein 2/3 complex subunit 5	22.6142	22.4601	20.8503	21.1288	20.6375	21.2689	18.4293	18.0103	19.4034				21.4933	18.6143	20.0538	0.00147231	2.879	-2.879
ENSG00000132541	RIDA	F1S0M2	Reactive intermediate imine deaminase A homolog	21.5232	20.0287	20.6452	19.5306	20.3451	19.6603	19.9743	19.3447	21.4633		19.5262	18.7423	20.2888	19.8101	20.0495	0.389764	0.4786	-0.4786
ENSG00000115414	FN1	F1SS24	Fibronectin 1	21.6511	21.2969	20.4531	17.7371	18.5155	18.8984	19.394	20.538	21.3757	19.4329	21.1337	20.0911	19.7586	20.3275	20.0431	0.4584	-0.5688	0.5688
ENSG00000187908	DMBT1	Q4A3R3	Deleted in malignant brain tumors 1 protein (Hensin)	17.642	21.3327	20.3371	16.7991	18.5349	15.6862	19.5604	22.0393	22.4106	21.4802	22.7594	21.8988	18.3886	21.6914	20.04	0.00745116	-3.3028	3.3028
ENSG00000162521	RBBP4	I3LKT8	Histone-binding protein RBBP4 (RB binding protein 4; chromatin remodeling factor)	21.4974	21.806	20.8349	19.3467	19.253	20.6401	18.3867	19.5464	20.6459	19.5671	19.9194	19.0344	20.563	19.5166	20.0398	0.0798315	1.0463	-1.0463
ENSG00000046604	DSG2	A0A287ATF2	Desmoglein 2	22.1811	22.1612	20.538	20.0834	18.801	21.348	20.4438	19.3841	18.5762	19.1616	20.2839	17.3877	20.8521	19.2062	20.0292	0.0425149	1.6459	-1.6459
ENSG00000087191	PSMC5	A0A287AVG1	26S proteasome regulatory subunit 8	21.3601	20.7045	20.2504	19.5433	20.1854	20.618	18.2539	19.7885	20.4637	19.3923	19.9772	19.5981	20.4436	19.5789	20.0113	0.0523371	0.8646	-0.8646
ENSG00000013588	GPRC5A	Q8MJ14	Glutathione peroxidase 1 (GPx-1) (GSHPx-1) (EC 1.11.1.9) (Cellular glutathione peroxidase)	22.2558	21.1393	18.8243	18.5125	18.4026	19.1496	19.5537	20.3298	21.3243	19.8798	20.6721	20.0393	19.714	20.2998	20.0069	0.423057	-0.5858	0.5858
ENSG00000198856	OSTC	F2Z5C0	Oligosaccharyltransferase complex non-catalytic subunit	20.5768	21.6539	21.0217	20.5137	20.0092	20.51	19.7262	18.9112	19.2223		19.3357		20.7142	19.2988	20.0065	0.00205301	1.4153	-1.4153
ENSG00000108829	LRRC59	I3L9M7	Leucine-rich repeat-containing protein 59	22.6111	22.5899	21.8894	20.7802	19.1871	20.3623	20.0557	18.8959	17.6367	18.6305	19.3505	18.0609	21.2366	18.7717	20.0041	0.00393865	2.4649	-2.4649
ENSG00000280606	EIF3F	A0A287ARI1	Eukaryotic translation initiation factor 3 subunit F (eIF3f) (Eukaryotic translation initiation factor 3 subunit 5) (eIF-3-epsilon) (eIF3 p47)	20.4863	20.4143	20.195	18.9909	20.0244	20.5034	19.2781	20.335	18.7128	20.0615	20.869	20.1208	20.1023	19.8962	19.9992	0.612068	0.206	-0.206
ENSG00000276536	HRAS	A0A287B4D9	HRas proto-oncogene; GTPase	21.9269	21.8099	20.7997	21.6029	20.9944	21.32	18.1997	18.5729	19.1444	17.3951	19.5847		21.4089	18.5793	19.9941	5.64243e-05	2.8295	-2.8295
ENSG00000085840	ORC1	I3LT03	Origin recognition complex subunit 1	23.0618	21.3903					17.0635	19.0418		17.1487			22.226	17.7513	19.9886	0.0231407	4.4746	-4.4746
ENSG00000170606	HSPA4	A0A287B6J6	Heat shock protein family A (Hsp70) member 4	22.0238	21.4861	20.6722	17.3947	19.8719	20.0964	19.3277	20.0014	20.212	18.9656	20.242	19.4254	20.2575	19.6956	19.9765	0.438907	0.5619	-0.5619
ENSG00000267855	NDUFA7	F1SA62	Uncharacterized protein	22.6534	21.5969	20.7032	20.5557		19.7079	19.4817				18.3358		21.0434	18.9087	19.9761	0.0622898	2.1346	-2.1346
ENSG00000149476	TKFC	A0A2C9F397	Triokinase/FMN cyclase	21.5412	21.254	20.2675	18.0781	20.3485	20.2435	18.579	20.3541	21.0463	19.255	19.6087	19.0948	20.2887	19.6563	19.9725	0.330098	0.6323	-0.6323
ENSG00000110880	CORO1C	F1RGA9	Coronin	21.1438	20.2229	19.8676	18.9313	19.5166	18.9337	19.8214	19.8643	20.2593	20.4771	20.8015	19.8162	19.7693	20.1733	19.9713	0.316835	-0.4039	0.4039
ENSG00000215301	DDX3X	A0A287AVQ1	ATP-dependent RNA helicase DDX3X	21.253	21.6667	20.9338	20.6246	20.1387	20.696	18.7325	19.613	18.6314	18.6424	20.3414	18.3532	20.8854	19.0523	19.9688	0.000691963	1.8331	-1.8331
ENSG00000108821	COL1A1	A0A287BLD2	Collagen type I alpha 1 chain	21.4398	20.9786	22.3379	19.4361	18.0927	18.1584	20.3349	19.7372	20.8815	18.675	20.4464	19.0497	20.0739	19.8541	19.964	0.790683	0.2197	-0.2197
ENSG00000126803	HSPA2	F1SA70	Heat shock protein family A (Hsp70) member 2	20.3031				20.438	21.1762		19.2671	20.466	17.8456	19.5192		20.6391	19.2744	19.9567	0.10105	1.3646	-1.3646
ENSG00000110047	EHD1	A0A287A229	EH domain containing 1	22.5058	22.4148	20.9985	21.8238	21.6402	21.7285	19.1392	17.1142	17.2896	16.5921	19.02	19.1764	21.8519	18.0552	19.9535	3.18328e-05	3.7967	-3.7967
ENSG00000134202	GSTM3	F1S605	Glutathione S-transferase (EC 2.5.1.18)	20.2514	21.4939	20.3934	19.381	20.4663	21.4648	19.3655	20.0615	20.4929	18.4196	19.8408	17.8003	20.5751	19.3301	19.9526	0.0416979	1.2449	-1.2449
ENSG00000125753	VASP	A0A287ASX4	Vasodilator stimulated phosphoprotein	22.5112	22.1558	20.2952	21.1834	22.1842	20.8865	18.416	18.6606	19.1659	17.0878	18.565	18.3036	21.536	18.3664	19.9512	3.96847e-05	3.1696	-3.1696
ENSG00000214753	HNRNPUL2	I3LUR1	Uncharacterized protein	20.4069	20.9301	20.9845	19.8612	19.4561	20.1573	19.4739	19.9823	19.8036	19.4988	19.7558	19.0573	20.2993	19.5952	19.9472	0.0301827	0.7041	-0.7041
ENSG00000150540	HNMT	A0A287AA45	Histamine N-methyltransferase	21.454	20.8736	20.0544	19.0863	20.0757	20.5025	19.3602	19.3256	20.8462	18.7651	20.4101	18.5963	20.341	19.5505	19.9458	0.1403	0.7905	-0.7905
ENSG00000147475	ERLIN2	F1RX83	Erlin-2 precursor	20.9059	21.4831	20.2146	20.5319	19.2597	21.3614	19.9466	19.214			18.63		20.6261	19.2635	19.9448	0.0429906	1.3626	-1.3626
ENSG00000181019	NQO1	F1S395	NAD(P)H dehydrogenase	20.8606	21.2068	19.1319		19.9022	18.8795			20.8546			18.9304	19.9962	19.8924	19.9443	0.914789	0.1038	-0.1038
ENSG00000169344	UMOD	F1RPA9	Uromodulin		17.4387			20.1889	20.4639		20.0368	16.8278		21.5858	23.6363	19.3638	20.5216	19.9427	0.565025	-1.1577	1.1577
ENSG00000079739	PGM1	F1S814	Phosphoglucomutase-1	21.2424	21.0083	20.1836	18.4672	20.6272	20.6406	19.2919	19.5919	20.4275	18.3966	20.2996	19.1343	20.3615	19.5236	19.9425	0.132717	0.8379	-0.8379
ENSG00000143167	GPA33	F1S253	Glycoprotein A33	20.4724	21.6772	20.8691	20.1889	19.3397	20.6226	19.2176	19.0384	18.8117	19.4692	20.3648	19.2005	20.5283	19.3503	19.9393	0.0120533	1.178	-1.178
ENSG00000002834	LASP1	M3VJZ7	LIM and SH3 domain protein 1 (LIM and SH3 protein 1)	23.5137	22.8419	19.2822	20.8476	22.2106	21.4932	20.0646	19.2012	18.2924	17.2139	19.0943	15.1721	21.6982	18.173	19.9356	0.00395444	3.5252	-3.5252
ENSG00000205323	SARNP	F1SPJ5	SAP domain containing ribonucleoprotein	21.0891	21.0377	21.227	20.3854	19.3506	19.6615	19.6338	19.783	19.6041		18.6233		20.4585	19.411	19.9348	0.051725	1.0474	-1.0474
ENSG00000168374	ARF4	Q56P20	ADP-ribosylation factor 4 (ADP-ribosylation factor family-like protein)	21.9464	20.8302	20.6227	20.1803	21.5063	22.1451	19.712	18.7503	19.7632	15.9117	19.1132		21.2051	18.65	19.9276	0.00681238	2.5551	-2.5551
ENSG00000091164	TXNL1	A0A287BG87	Thioredoxin-like protein 1	19.3542	18.8272	19.7255	18.3569	19.5585	19.5316	19.6966	21.0619	20.8742		20.7073	20.8072	19.2256	20.6294	19.9275	0.00181105	-1.4038	1.4038
ENSG00000282958	HNRNPR	M3V815	Heterogeneous nuclear ribonucleoprotein R tv2	21.5519	21.7011	20.6336	19.5108	19.3861	20.6119	18.7166	19.2809	19.9788	18.7392	20.9871	17.996	20.5659	19.2831	19.9245	0.0546871	1.2827	-1.2827
ENSG00000180817	PPA1	F1SUE3	Pyrophosphatase (inorganic) 1	22.7134	21.7585	20.0496	19.7435	20.6239	20.9662	16.655	18.4036	18.9005		20.8087	19.5503	20.9758	18.8636	19.9197	0.0260492	2.1121	-2.1121
ENSG00000147853	AK3	F1SK45	GTP:AMP phosphotransferase AK3; mitochondrial (EC 2.7.4.10) (Adenylate kinase 3) (AK 3) (Adenylate kinase 3 alpha-like 1)	20.1579	21.582	21.792	21.8927	19.6072	21.9336	17.6976	17.6696	17.7296	19.5808	19.7903	19.4544	21.1609	18.6537	19.9073	0.00180984	2.5072	-2.5072
ENSG00000111335	OAS2	A0A286ZK05	2'-5'-oligoadenylate synthase 2	22.3729	22.6927	22.0913	21.0541	19.9376	21.2857	17.9146	18.8378	17.4707	15.9326	19.9649	19.2726	21.5723	18.2322	19.9022	0.000935198	3.34	-3.34
ENSG00000099810	MTAP	F1SNK3	S-methyl-5'-thioadenosine phosphorylase (EC 2.4.2.28) (5'-methylthioadenosine phosphorylase) (MTA phosphorylase) (MTAP) (MTAPase)	22.5867	22.1175	20.8732	18.7177	20.1839	20.6824	18.8471	19.069	19.3119	18.2215	19.6961	18.4168	20.8602	18.927	19.8936	0.0100081	1.9331	-1.9331
ENSG00000142864	SERBP1	F1S827	SERPINE1 mRNA binding protein 1	23.1452	22.7985	21.704	20.1499	19.5988	20.843	16.8635	18.476		17.9476	20.3475		21.3732	18.4086	19.8909	0.0127817	2.9646	-2.9646
ENSG00000069329	VPS35	A0A286ZU91	Vacuolar protein sorting-associated protein 35	19.983	20.1095	19.6988	19.4845	19.7484	20.2169	19.5156	20.0165	19.5332	19.5655	20.6706	20.1349	19.8735	19.906	19.8897	0.884891	-0.0324	0.0324
ENSG00000145494	NDUFS6	F1S031	NADH dehydrogenase [ubiquinone] iron-sulfur protein 6; mitochondrial	21.1357	19.6721	19.8398	20.6174		19.9537	20.5516	19.7695	18.1258	19.6719	19.4269	19.6316	20.2437	19.5295	19.8866	0.134251	0.7142	-0.7142
ENSG00000079257	LXN	I3LN84	Latexin	21.3592	20.8078	20.0175	19.4053	19.9235	20.1265	19.6188	19.3048	19.8613		19.6527	19.0305	20.2733	19.4936	19.8834	0.0480454	0.7796	-0.7796
ENSG00000136888	ATP6V1G1	A0A287AKZ9	V-type proton ATPase subunit G	22.4789	21.3399	20.2753	19.3376	19.8851	19.6592	19.5859		20.5239	17.695			20.496	19.2682	19.8821	0.213325	1.2277	-1.2277
ENSG00000137857	DUOX1	Q8HZK3	Dual oxidase 1 (EC 1.11.1.-) (EC 1.6.3.1)	19.1698	19.8704	18.4634	18.8523	17.2357	18.2593	21.5158	22.2882	22.2955	21.7016	22.8448	16.0777	18.6418	21.1206	19.8812	0.0462109	-2.4787	2.4787
ENSG00000156976	EIF4A2	A6M930	Eukaryotic initiation factor 4A-II (Eukaryotic translation initiation factor 4A isoform 2)	21.8354	21.4618	20.2047	18.7737	19.8475	20.6855	18.1926	18.3599	20.5685	18.5723	20.7925	19.244	20.4681	19.2883	19.8782	0.0999622	1.1798	-1.1798
ENSG00000134827	TCN1	P17630	Transcobalamin-1 (TC-1) (Cobalophilin) (Haptocorrin) (Protein R) (Transcobalamin I) (TC I) (TCI)	21.7273	21.9148	20.945	20.8536	21.6028	21.7714	17.1973	17.6018	18.9058	16.5376	19.6953	19.7612	21.4691	18.2831	19.8761	0.00028431	3.186	-3.186
ENSG00000231502	LSM2	A5A8V8	U6 snRNA-associated Sm-like protein LSm2	19.425	20.027	20.9847	18.1597	20.1162	19.71		19.4129	20.6035	18.7814	21.4754	19.7851	19.7371	20.0116	19.8743	0.657195	-0.2744	0.2744
ENSG00000149084	HSD17B12	D0G6Y0	Hydroxysteroid (17-beta) dehydrogenase 12 (Fragment)	22.0366	22.2645	21.0265	21.0553	20.4213	21.4114	18.887	19.0463	16.1214	18.1213	19.7986	18.3011	21.3692	18.3792	19.8742	0.000453998	2.9899	-2.9899
ENSG00000108439	PNPO	A0A287BDC6	Pyridoxamine 5'-phosphate oxidase	21.2282	20.3526	19.5068			20.3834	20.0512			19.015	20.2244	18.1507	20.3677	19.3603	19.864	0.142929	1.0074	-1.0074
ENSG00000233076	DDAH2	A0A287A5S7	Dimethylarginine dimethylaminohydrolase 2	22.418	21.9668	20.421	17.5507	19.4405	20.4117	17.9449	19.3437	20.3357	18.7438	20.4176		20.3681	19.3571	19.8626	0.291873	1.0109	-1.0109
ENSG00000135624	CCT7	D0G0C9	Chaperonin containing TCP1; subunit 7 (Eta) (T-complex protein 1 subunit eta)	21.5402	21.5627	21.1463	19.7833	20.0052	20.6264	18.3608	18.9777	19.8837	17.156	20.4084	18.864	20.7773	18.9417	19.8595	0.00858128	1.8355	-1.8355
ENSG00000184076	UQCR10	Q2EN79	Cytochrome b-c1 complex subunit 9 (Ubiquinol-cytochrome c reductase complex)			23.0803	19.8015	18.5992	19.7161	18.2096	18.4032	22.0585	18.9305	19.4795		20.2992	19.4162	19.8577	0.471228	0.8829	-0.8829
ENSG00000175416	CLTB	A0A287BG47	Clathrin light chain	21.545	20.4806	20.3777	19.9325	19.8889	17.1102	18.524	19.1615	21.0144	20.8121	19.7732	19.5398	19.8891	19.8041	19.8466	0.908688	0.085	-0.085
ENSG00000111540	RAB5B	A0A287BNU5	RAB5B; member RAS oncogene family	21.2853	21.3815	20.7341	20.9804	20.2096	20.89	18.4794	18.3188	19.7132		19.2994	18.0321	20.9134	18.7685	19.8409	0.000149924	2.1448	-2.1448
ENSG00000105355	PLIN3	A0A287B8B0	Perilipin	21.9643	21.6658	20.3194	18.9599	20.8787	20.5046	18.1117	18.8141	20.0157	18.8727	19.0076	18.8908	20.7154	18.952	19.8337	0.00578724	1.7634	-1.7634
ENSG00000121774	KHDRBS1	A0A287AWZ0	KH domain-containing; RNA-binding; signal transduction-associated protein 1	23.2746	22.9372	21.7456	20.6641	20.7151	20.4252	20.1732	17.5313	16.7933		19.7083	15.9531	21.6269	18.0318	19.8293	0.00377159	3.595	-3.595
ENSG00000116161	CACYBP	F1S710	Calcyclin binding protein	22.2649	21.8528	21.525	19.1163	19.6634	20.2866	19.135	19.2482	19.8721	17.6777	19.4865	17.764	20.7848	18.8639	19.8244	0.0136545	1.9208	-1.9208
ENSG00000284468	SLC25A20	F1SKK1	Solute carrier family 25 member 20	21.0864	21.5147	21.0048	20.8629	19.5408	19.9898	19.4543	18.9372	19.3087		18.2143		20.6665	18.9786	19.8225	0.00489358	1.6878	-1.6878
ENSG00000078902	TOLLIP	A0A287A3T1	Toll-interacting protein	19.8532	21.4286	19.5254	19.8	18.9597	20.5561	19.3824	19.8542		19.8486	20.0459	18.9393	20.0205	19.614	19.8173	0.368567	0.4064	-0.4064
ENSG00000113712	CSNK1A1	O19175	Casein kinase I isoform alpha (CKI-alpha) (EC 2.7.11.1) (CK1) (Fragment)	22.0382	22.2994	19.8613	20.9896	19.2695	21.1686	19.2893	18.9448	18.669		17.8711		20.9377	18.6935	19.8156	0.0087861	2.2441	-2.2441
ENSG00000105402	NAPA	F1RLB6	Alpha-soluble NSF attachment protein	21.7156	21.5416	20.6344	21.0124	21.2627	21.8156	19.6953	18.3694	17.7332		18.9841	16.6343	21.3303	18.2832	19.8068	0.000227227	3.0471	-3.0471
ENSG00000088247	KHSRP	A0A286ZY30	KH-type splicing regulatory protein	22.0082	21.6837	21.0213	18.9154	17.682	19.9222	18.7004	19.3808	20.3313	18.7329	19.9439	19.2603	20.2054	19.3916	19.7985	0.295817	0.8138	-0.8138
ENSG00000149131	SERPING1	F1SJW8	Plasma protease C1 inhibitor precursor	20.6335	20.1633	19.9075	18.8563	19.4133	18.8047	18.5469	19.5732	20.3611	19.3075	21.5824	20.2489	19.6297	19.9366	19.7831	0.568827	-0.3068	0.3068
ENSG00000164144	ARFIP1	F1RSB0	Arfaptin-1	22.0151	21.8907	19.6055	18.3717	19.188	20.5539	19.2174	17.9848	20.0423	18.4193	20.7909		20.2708	19.2909	19.7809	0.259248	0.9799	-0.9799
ENSG00000136068	FLNB	A0A287BGW3	Filamin B	22.0982	21.6235	20.165	19.2623	19.5601	21.0953	18.5367	18.581	20.0001	18.355	20.1233	17.9259	20.634	18.9203	19.7771	0.0169682	1.7136	-1.7136
ENSG00000159352	PSMD4	A0A287ADL8	26S proteasome non-ATPase regulatory subunit 4	21.6435	21.0823	19.7838	18.8248		19.5848	18.9732	19.2219	19.8435		19.6061	19.1832	20.1838	19.3655	19.7747	0.167059	0.8183	-0.8183
ENSG00000134248	LAMTOR5	Q66X52	Ragulator complex protein LAMTOR5 (Late endosomal/lysosomal adaptor and MAPK and MTOR activator 5)	21.6626	21.8772		19.8021	19.7366	18.1724	19.6829	19.0247	19.9216	18.538			20.2501	19.2917	19.7709	0.283974	0.9584	-0.9584
ENSG00000041353	RAB27B	A0A287BD81	RAB27B; member RAS oncogene family	21.8419	22.2593	21.1438	22.1851	20.7408	22.186	18.2231	18.5266	17.4397	18.303	18.7907	15.5379	21.7261	17.8035	19.7648	3.3892e-05	3.9225	-3.9225
ENSG00000127314	RAP1B	A0A287APX6	RAP1B; member of RAS oncogene family	21.7258	21.3201	19.7395	20.2932	20.4327	20.4205	18.7406	18.6119	19.1531		19.7709	18.0808	20.6553	18.8714	19.7634	0.0020448	1.7838	-1.7838
ENSG00000166165	CKB	Q29594	Creatine kinase B-type (EC 2.7.3.2) (B-CK) (Creatine kinase B chain) (Creatine phosphokinase M-type) (CPK-B)	21.1983	21.555	17.9976		19.4097	19.8652	18.2985	20.462	20.2471	18.8326	20.7357	18.4925	20.0051	19.5113	19.7582	0.531651	0.4938	-0.4938
ENSG00000038274	MAT2B	D0G777	S-adenosylmethionine synthase (EC 2.5.1.6)	21.1952	20.6627	17.7769	18.9378	19.3603	19.9811	19.3695	19.4027	20.5619	19.4944	20.6076	19.7087	19.6523	19.8574	19.7548	0.719949	-0.205	0.205
ENSG00000078114	NEBL	A0A286ZNE6	Nebulette	21.2841	21.3904	19.6969	20.7446	19.2649	20.8038	18.7074	19.2499					20.5307	18.9786	19.7546	0.0557886	1.552	-1.552
ENSG00000176619	LMNB2	I3LC25	Lamin B2	22.0635	21.8951	20.8402	19.453	18.9344	18.2606	19.9974	19.1997	18.3999	19.1967	19.9842	18.7249	20.2411	19.2504	19.7458	0.188312	0.9907	-0.9907
ENSG00000138758	SEPT11	F1RYS5	Septin 11	21.1808	20.1735	20.5193		17.0747	18.9917	20.3959	19.6226	20.2474	19.4718	19.8005	19.851	19.588	19.8982	19.7431	0.654946	-0.3101	0.3101
ENSG00000275395	FBL	A0A287ACN9	Fibrillarin	21.8431	21.9509	20.4398	20.4277	18.964	20.2121	19.0474	17.906	19.3573	18.6972	19.8158	18.1435	20.6396	18.8278	19.7337	0.00762446	1.8118	-1.8118
ENSG00000130592	LSP1	A0A287BI62	Lymphocyte-specific protein 1	21.5091	20.6312	19.385	20.2625	22.2284	19.8414		18.7566	18.8879				20.6429	18.8222	19.7325	0.0611447	1.8207	-1.8207
ENSG00000120265	PCMT1	P80895	Protein-L-isoaspartate(D-aspartate) O-methyltransferase (PIMT) (EC 2.1.1.77) (L-isoaspartyl protein carboxyl methyltransferase) (Protein L-isoaspartyl/D-aspartyl methyltransferase) (Protein-beta-aspartate methyltransferase)	21.817	21.1296	19.3405			18.8734	19.5202	18.4206	19.2661		19.8561	18.7753	20.2901	19.1676	19.7289	0.144493	1.1224	-1.1224
ENSG00000087842	PIR	K7GKW6	Pirin	22.8635	22.1952	19.2317	19.5801	20.1826	20.5862	18.9411				18.4131		20.7732	18.6771	19.7251	0.103106	2.0961	-2.0961
ENSG00000099937	SERPIND1	F1RKY2	Serpin family D member 1	20.4403	19.53	19.371		19.0442	18.9983	18.3289	20.5284	21.2749	18.3604	22.0396	19.2421	19.4767	19.9623	19.7195	0.528514	-0.4855	0.4855
ENSG00000089127	OAS1	Q29599	2'-5'-oligoadenylate synthase 1 ((2-5')oligo(A) synthase 1) (2-5A synthase 1) (EC 2.7.7.84) (p42 OAS)	21.9976	22.1673	20.642	17.83	20.7449	20.5035	19.5476	19.8493			17.8816	17.8717	20.6475	18.7875	19.7175	0.071957	1.8599	-1.8599
ENSG00000105894	PTN	P79281	Pleiotrophin (PTN) (Pleiotrophic factor beta) (PTF-beta)	21.3952	21.2388	21.0805	18.6485	19.2962	20.5189	19.0665				19.0764		20.363	19.0714	19.7172	0.177918	1.2915	-1.2915
ENSG00000203879	GDI1	I3L893	Rab GDP dissociation inhibitor	20.7923	20.5267	19.5312	17.6292	20.0364	19.5005	18.5667	20.4302		19.6152	20.7027	19.4973	19.6693	19.7624	19.7158	0.882518	-0.093	0.093
ENSG00000278243	TSTA3	A0A287B110	Tissue specific transplantation antigen P35B	20.1867	20.2225	19.3805	18.4248	19.5694	19.55	19.0811	19.9409	20.2972	19.8284	20.0652	19.9985	19.5556	19.8685	19.712	0.34721	-0.3129	0.3129
ENSG00000206053	JPT2	I7KJP5	HN1-like protein (Hematological and neurological expressed 1-like protein)	21.7963	21.3513	20.6765	18.0629	18.4191	19.7855			19.3326		19.4342		20.0152	19.3834	19.6993	0.601174	0.6317	-0.6317
ENSG00000197079	KRT35	F1S0K7	Keratin 35				16.0216	17.7385	21.1393		21.4883	20.1385			21.661	18.2997	21.0959	19.6978	0.151278	-2.7961	2.7961
ENSG00000031698	SARS	F1S5Z3	Seryl-tRNA synthetase	20.6561	20.8188	20.6034	20.2541	19.9739	20.5271	18.0602	19.6646	19.2943	18.545	19.4103	18.4242	20.4722	18.8997	19.6859	0.000294376	1.5725	-1.5725
ENSG00000140254	DUOXA1	F1SN40	Dual oxidase maturation factor 1	22.395	22.6471	20.0259	20.912	18.4909	20.3585	19.2134	18.6812		17.9853	19.0623	17.8474	20.8049	18.5579	19.6814	0.0145793	2.247	-2.247
ENSG00000138594	TMOD3	Q9N0Y9	Tropomodulin-3 (Ubiquitous tropomodulin U-Tmod)	22.1159	21.2374	19.2409	20.0793	20.1775	20.5739	17.6158	19.9928	20.8988	17.1879	19.8015	17.1386	20.5708	18.7725	19.6716	0.0454176	1.7982	-1.7982
ENSG00000198467	TPM2	A0A287AD38	Tropomyosin beta chain	20.349	19.2688					19.53	19.6393		19.4938	20.0827	18.8901	19.8089	19.5271	19.668	0.539954	0.2818	-0.2818
ENSG00000109814	UGDH	I3LIM2	UDP-glucose 6-dehydrogenase (EC 1.1.1.22)	20.708	20.5627	18.5906	17.3628	20.066	19.7162	18.2155	19.7594	20.6433	19.8879	20.26	20.1642	19.501	19.8217	19.6613	0.622027	-0.3206	0.3206
ENSG00000151552	QDPR	Q8MJ30	Dihydropteridine reductase (EC 1.5.1.34) (HDHPR) (Quinoid dihydropteridine reductase)	22.3601	21.3823	19.5025	18.4864	19.1219	19.349			20.2059	18.313			20.0337	19.2594	19.6465	0.543246	0.7743	-0.7743
ENSG00000079785	DDX1	M3TYC8	DEAD (Asp-Glu-Ala-Asp) box helicase 1 (DEAD-box protein 1)	21.7475	21.591	20.5076	19.1122	18.7614	19.8708	18.4533	19.4017	19.9484	18.4627	19.6778	18.1956	20.265	19.0232	19.6441	0.0622956	1.2418	-1.2418
ENSG00000198854	C1orf68	F1SFT0	Chromosome 1 open reading frame 68				19.5169	23.2534	21.8106	18.0113	18.2257	18.7085	16.0341			21.5269	17.7448	19.6359	0.0214766	3.7821	-3.7821
ENSG00000095261	PSMD5	I3L9N5	Proteasome 26S subunit; non-ATPase 5	20.297	20.0012	19.721	18.0193	19.4953	21.1965	18.5112	19.0187	20.7603	18.5434	20.1864	19.8747	19.7883	19.4824	19.6353	0.604694	0.3059	-0.3059
ENSG00000197045	GMFB	I3L5V7	Glia maturation factor beta	19.7412	19.574	18.9051	20.3797	21.9219	21.301		19.1894		18.956	19.2621	18.4547	20.3038	18.9655	19.6347	0.0549997	1.3383	-1.3383
ENSG00000197102	DYNC1H1	A0A287B9W3	Dynein cytoplasmic 1 heavy chain 1	21.9333	21.9782	20.9658	20.3006	20.0726	20.7103	18.6664	18.8822	18.5169	17.2868	19.1501	17.1522	20.9934	18.2757	19.6346	0.000201235	2.7177	-2.7177
ENSG00000184708	EIF4ENIF1	A0A286ZWZ3	Eukaryotic translation initiation factor 4E nuclear import factor 1					18.232	17.654	20.3751	21.1181	21.3521	21.7461	21.6607	21.5947	17.9429	21.3077	19.6253	0.000164145	-3.3647	3.3647
ENSG00000108528	SLC25A11	A0A287AN76	Solute carrier family 25 member 11	20.9125	21.3614	20.2299	19.7692	18.1364	20.0851	20.1599	18.996	18.5797	18.9941	19.7087	18.5055	20.0824	19.1573	19.6198	0.110094	0.9251	-0.9251
ENSG00000106809	OGN	A0A0H5ANC0	Mimecan precursor (Osteoglycin/mimecan)	21.7861	21.3794	20.8294			19.0627	19.648	17.3735	20.4784	16.6113	19.5594	17.1015	20.7644	18.462	19.6132	0.0422173	2.3023	-2.3023
ENSG00000114302	PRKAR2A	A0A287AEK2	cAMP-dependent protein kinase type II-alpha regulatory subunit	18.9252	20.3929	20.0271	18.7331	19.0866	19.7869	19.858		19.5958				19.4919	19.7269	19.6094	0.657193	-0.2349	0.2349
ENSG00000101911	PRPS2	K7GL74	Ribose-phosphate pyrophosphokinase 2	20.4613	20.3884	20.4808	18.1258	19.5201	19.7321	18.6914	19.7467	19.7944	19.0509	19.9167	19.3705	19.7847	19.4284	19.6065	0.416172	0.3563	-0.3563
ENSG00000147274	RBMX	K7GKR9	RNA-binding motif protein; X chromosome	21.9868	21.8093	21.1412	20.1251	19.8389	20.5483	19.9953	18.2797	19.3475	17.3981	19.844	14.8732	20.9082	18.2896	19.5989	0.0132984	2.6186	-2.6186
ENSG00000134001	EIF2S1	A0A287A096	Eukaryotic translation initiation factor 2 subunit 1	20.7216	20.2031	20.0656	19.1308	19.4539	20.2009	18.8469	19.1488	19.784	19.2122	19.648	18.7417	19.9626	19.2302	19.5964	0.030175	0.7323	-0.7323
ENSG00000131238	PPT1	A0A287AYH9	Palmitoyl-protein thioesterase 1	21.1106	21.2244	20.5052	18.9183	19.6173	20.0558	18.4314	18.5046	19.4542		19.3923		20.2386	18.9456	19.5921	0.0334443	1.293	-1.293
ENSG00000239306	RBM14	A0A287B401	RNA-binding protein 14	21.4058	20.7185	20.5235	19.8323	18.3857	19.9077		19.1779	18.3764	19.2452	19.9551	18.4726	20.1289	19.0454	19.5872	0.0725561	1.0835	-1.0835
ENSG00000189221	MAOA	F1RX00	Amine oxidase (EC 1.4.3.-)	21.7554	21.9662	21.5814	20.8645	18.7532	20.0149	17.4074	18.6731	18.6221	18.4665	18.8609	18.0685	20.8225	18.3497	19.5861	0.00116597	2.4728	-2.4728
ENSG00000101444	AHCY	Q710C4	Adenosylhomocysteinase (AdoHcyase) (EC 3.3.1.1) (S-adenosyl-L-homocysteine hydrolase)	20.8386	19.8803	20.1463	18.2806	18.476	19.9774	19.0164	19.0671	20.8379	18.9948	20.4615	18.9854	19.5998	19.5605	19.5801	0.943163	0.0392	-0.0392
ENSG00000117118	SDHB	Q007T0	Succinate dehydrogenase [ubiquinone] iron-sulfur subunit; mitochondrial (EC 1.3.5.1) (Iron-sulfur subunit of complex II) (Ip)	22.1289	21.3985	19.9363	20.9434	19.0783	19.9002	19.8075	18.1499	18.6776	18.7863	18.924	17.1873	20.5642	18.5887	19.5765	0.00677995	1.9755	-1.9755
ENSG00000119383	PTPA	A0A287AN99	Serine/threonine-protein phosphatase 2A activator (EC 5.2.1.8) (Phosphotyrosyl phosphatase activator)	20.2616	19.6804	17.6756		19.8565	19.8954		19.4466	19.4868		20.0957	19.6593	19.4738	19.6721	19.5729	0.722976	-0.1982	0.1982
ENSG00000100220	RTCB	Q19PY3	tRNA-splicing ligase RtcB homolog (EC 6.5.1.3)	22.0044	21.8997	21.2152	20.9358	19.9825	21.2818	17.0794	18.6165	19.3016	15.7698	19.7951	16.8988	21.2199	17.9102	19.565	0.000861662	3.3096	-3.3096
ENSG00000186432	KPNA4	A0A287ATD3	Importin subunit alpha	20.3237	20.2239	19.7387	19.0336	19.0454	20.0119			19.865		18.9327		19.7295	19.3988	19.5642	0.515694	0.3307	-0.3307
ENSG00000166816	LDHD	I3LDY5	Lactate dehydrogenase D	22.4335	21.1776	18.867	22.3673	17.365	20.1432	19.8741	17.35	18.8383	18.5729	18.9926		20.3922	18.7255	19.5588	0.123088	1.6666	-1.6666
ENSG00000161057	PSMC2	F1SB53	26S protease regulatory subunit 7	21.115	19.9366	19.695	17.6281	19.4692	20.137	18.4797	19.4532	19.3656	19.8797	20.0084	19.4977	19.6634	19.4473	19.5553	0.685082	0.2161	-0.2161
ENSG00000149115	TNKS1BP1	I3LGJ5	Tankyrase 1 binding protein 1	21.035	20.899	20.1395	19.0994	18.561	19.9463	18.5652	19.3771	19.4457	19.0417	19.7018	18.7572	19.9467	19.1481	19.5474	0.0973049	0.7986	-0.7986
ENSG00000116005	PCYOX1	I3L9F5	Prenylcysteine oxidase 1	21.7758	22.1101	20.9867	20.7677	19.2908	21.2599	16.8629	18.8068	18.5372	16.6555	19.2738	18.1784	21.0318	18.0524	19.5421	0.000518422	2.9794	-2.9794
ENSG00000148672	GLUD1	A0A287ATW3	Glutamate dehydrogenase	21.5653	21.218	19.9353	20.6001	18.7762	19.4915	19.5602	18.6798	19.7319	17.3331	19.2009	18.3987	20.2643	18.8174	19.5408	0.0282633	1.4468	-1.4468
ENSG00000172531	PPP1CA	Q2EHH8	Serine/threonine-protein phosphatase (EC 3.1.3.16)	21.6289	20.1915	20.3584	20.3121	20.1907	20.4654	18.013	17.9146	20.1502	17.0637	19.521	18.6609	20.5245	18.5539	19.5392	0.00331004	1.9706	-1.9706
ENSG00000104969	SGTA	F1S8G6	Small glutamine-rich tetratricopeptide repeat-containing protein alpha	22.1142	21.3802	20.3291	18.4653	19.5209	20.3407	19.7934	19.5111	18.9219	17.307	18.0547		20.3584	18.7176	19.538	0.048275	1.6407	-1.6407
ENSG00000138430	OLA1	F1S062	Obg-like ATPase 1	21.5247	21.308	20.0748	20.0611	19.5517	19.6223	18.402	19.2587	16.6189	19.9215	19.1318		20.3571	18.6665	19.5118	0.0267028	1.6906	-1.6906
ENSG00000096746	HNRNPH3	F2Z5W4	Heterogeneous nuclear ribonucleoprotein H3	21.202	21.362	21.2069	17.9712	19.7188	20.133	19.7304	18.4225	20.2217	16.9064	19.3124	17.8199	20.2656	18.7355	19.5005	0.0650599	1.53	-1.53
ENSG00000077380	DYNC1I2	A0A286ZZL4	Cytoplasmic dynein 1 intermediate chain 2	21.7653	21.7642	21.1122	19.5386	18.9201	20.8755		19.2174		17.4563			20.6626	18.3368	19.4997	0.0540714	2.3258	-2.3258
ENSG00000115365	LANCL1	F1SSS1	LanC like 1	20.441	20.5422	20.206	20.1807	19.6641	20.3	18.6837	18.6638	18.3684	18.5972	19.4886	18.8111	20.2223	18.7688	19.4956	2.67999e-05	1.4535	-1.4535
ENSG00000079805	DNM2	A0A287A7R6	Dynamin 2	21.7754	21.8446	21.0955	21.123	20.5732	21.462	18.7245	19.1241	17.2265	14.0472	19.4454	17.2833	21.3122	17.6418	19.477	0.00136101	3.6704	-3.6704
ENSG00000138794	CASP6	F1S131	Caspase 6	20.8945	20.1616	18.0339	18.3483	18.7679	20.2553	19.9247	19.622	19.218	18.9094	20.3238	19.2245	19.4102	19.537	19.4736	0.814198	-0.1267	0.1267
ENSG00000148248	SURF4	A0A286ZQW5	Surfeit 4	20.326	21.2564	20.1184	19.2431	20.0031	20.8414		19.6181		15.9505	20.3543		20.298	18.6409	19.4694	0.136291	1.657	-1.657
ENSG00000005022	SLC25A5	F2Z565	Solute carrier family 25 member 5	21.1465	21.1237	20.3532	20.2622	19.6093	20.2195	20.0325	19.3405	18.1042	17.5622	17.8167	18.011	20.4524	18.4778	19.4651	0.00174444	1.9746	-1.9746
ENSG00000139726	DENR	F1REW9	Density-regulated protein	20.5955	19.6656	20.0135	19.3177		19.1592	19.7484	19.2567	18.277	19.8056	19.1636	18.8042	19.7503	19.1759	19.4631	0.135063	0.5744	-0.5744
ENSG00000115361	ACADL	P79274	Long-chain specific acyl-CoA dehydrogenase; mitochondrial (LCAD) (EC 1.3.8.8)	20.6933	21.2487	19.8003	20.9212	19.2279	20.1751	18.578	18.1091	18.5472		19.0434		20.3444	18.5694	19.4569	0.00263674	1.7749	-1.7749
ENSG00000170542	SERPINB8	F1SMX7	Serpin family B member 8	18.0756	19.728	19.3862	19.9524	20.286	20.2522	18.5812	20.0732	18.4466	19.5003	20.291	18.8611	19.6134	19.2922	19.4528	0.504693	0.3211	-0.3211
ENSG00000144649	FAM198A	A0A287B1Z8	Family with sequence similarity 198 member A		18.3125	20.5237	19.5141	18.748	18.4381	20.7037	19.5051	19.4174	20.1364	19.1478	19.7377	19.1072	19.7746	19.4409	0.172132	-0.6674	0.6674
ENSG00000137497	NUMA1	A0A287A5I4	Nuclear mitotic apparatus protein 1	21.6214	21.2826	20.8282	19.5984	18.6291	19.8864	19.1965	18.4599	19.2511	17.3723	19.1341	17.941	20.3076	18.5591	19.4334	0.0109945	1.7485	-1.7485
ENSG00000206527	HACD2	A0A287AAP2	Very-long-chain (3R)-3-hydroxyacyl-CoA dehydratase (EC 4.2.1.134)	20.7544	20.484	19.2347	20.4313	19.341	20.2395	20.0796	18.2676	19.243	18.7038	18.2693	17.9564	20.0808	18.7532	19.417	0.00934725	1.3276	-1.3276
ENSG00000004939	SLC4A1	K7GR72	Anion exchange protein	22.0735	21.4419	20.6147				18.1182		18.2687		15.9816		21.3767	17.4561	19.4164	0.00997066	3.9206	-3.9206
ENSG00000156467	UQCRB	A0A286ZPR8	Cytochrome b-c1 complex subunit 7	22.2707	22.1122	21.1582	21.5306	18.5514	20.0316			18.909		16.8447		20.9424	17.8768	19.4096	0.0389151	3.0656	-3.0656
ENSG00000125746	EML2	A0A286ZXZ1	Echinoderm microtubule associated protein like 2	19.6451	19.7771	19.1493		18.9805		19.3336	19.7841	20.1941	18.7879	18.9837	19.4898	19.3879	19.4288	19.4083	0.896375	-0.0409	0.0409
ENSG00000130203	APOE	P18650	Apolipoprotein E (Apo-E)	19.2407	18.6596	17.7359		17.5029		20.0536	19.9543	21.9725	19.8098	21.0827	20.2526	18.2847	20.5209	19.4028	0.00309882	-2.2362	2.2362
ENSG00000006625	GGCT	F1SII1	Uncharacterized protein	20.7458		18.2736		19.7116	18.1648	19.6913	18.9597	20.8115	18.8508	19.396	19.7348	19.2239	19.574	19.3989	0.580193	-0.3501	0.3501
ENSG00000148344	PTGES	Q2TJZ7	Microsomal prostaglandin E synthase-1 (EC 5.3.99.3) (Prostaglandin E synthase)	19.5661	19.9568					19.641			19.4257		18.0139	19.7614	19.0268	19.3941	0.355888	0.7345	-0.7345
ENSG00000180370	PAK2	F1SQW0	Non-specific serine/threonine protein kinase (EC 2.7.11.1)	21.1291	20.5175	18.9198	18.6168	20.4715	20.8704	19.364	19.0126	17.5137	18.7357	18.8982	18.5838	20.0875	18.6846	19.386	0.0189429	1.4028	-1.4028
ENSG00000281459	PADI1	K7GNB4	Peptidyl arginine deiminase 1	19.5565	20.9161	18.9138	19.4209	20.6537	21.2039	18.9593	19.2402	16.5856	18.4697	19.7442	18.9243	20.1108	18.6538	19.3823	0.0326168	1.457	-1.457
ENSG00000113282	CLINT1	A0A287AP85	Clathrin interactor 1	22.2068	21.5602	20.2967	19.3127	18.6536	19.6758	19.3323	17.8262	19.5755	17.6746	17.9782		20.2842	18.4773	19.3807	0.0324043	1.8068	-1.8068
ENSG00000283922	CRYM	F1RPC8	Crystallin mu		19.269	19.0883		19.3925	19.0049	19.226		20.3377	19.2225		19.5018	19.1886	19.572	19.3803	0.216598	-0.3833	0.3833
ENSG00000104881	PPP1R13L	A0A287B1L3	Protein phosphatase 1 regulatory subunit 13 like	21.2151	20.6594	19.9711	19.4918	18.1116	19.3667	18.9605	18.9344	19.1716	18.8822	19.6146	18.1578	19.8026	18.9535	19.3781	0.109891	0.8491	-0.8491
ENSG00000140416	TPM1	A0A287BRY0	Tropomyosin alpha-1 chain	20.6714	19.0701	18.6202			18.8567	18.8196	19.0262	19.4857	19.7593	19.9961		19.3046	19.4173	19.361	0.820352	-0.1127	0.1127
ENSG00000114573	ATP6V1A	Q29048	V-type proton ATPase catalytic subunit A (V-ATPase subunit A) (EC 3.6.3.14) (V-ATPase 69 kDa subunit) (Vacuolar proton pump subunit alpha)	20.67	20.0919	19.2364	19.3398	20.3378	20.3929	17.771	18.9264	18.8029	18.1185	19.8201	18.8102	20.0114	18.7081	19.3597	0.00619355	1.3032	-1.3032
ENSG00000134853	PDGFRA	A0A287AYB4	Platelet-derived growth factor receptor alpha (PDGF-R-alpha) (PDGFR-alpha) (EC 2.7.10.1) (Alpha platelet-derived growth factor receptor) (Alpha-type platelet-derived growth factor receptor)		16.0011		16.4178	17.1055	17.3799	22.1108	23.2398	20.1572	22.453	22.3428	21.5909	16.726	21.9824	19.3542	1.93387e-05	-5.2563	5.2563
ENSG00000185825	BCAP31	F1S2A8	B cell receptor associated protein 31	22.3408	22.1778	20.2343	19.59	18.6255	20.4288	18.9099	16.9578		18.3024	18.3687		20.5662	18.1347	19.3504	0.0172298	2.4314	-2.4314
ENSG00000176393	RNPEP	Q06A95	ROD1	20.964	21.5111	19.4096	19.7317	20.234	20.7551	16.9155	18.3558	18.7522	18.234	19.0577	18.2088	20.4342	18.2539	19.3441	0.000580463	2.1802	-2.1802
ENSG00000165028	NIPSNAP3B	A0A287AYP1	Nipsnap homolog 3B	20.1364	20.9912	20.4154	19.0531	18.3199	18.8606		17.9884	19.4999		19.5127		19.6294	19.0003	19.3148	0.400072	0.6291	-0.6291
ENSG00000106554	CHCHD3	F1SNF6	MICOS complex subunit	21.5749	21.3632	20.7946	20.3642	18.5623	19.4792		19.4014	18.5059	16.7751	19.0061	17.6612	20.3563	18.2699	19.3131	0.0128447	2.0864	-2.0864
ENSG00000136754	ABI1	I3LHA4	Abl interactor 1	21.5024	20.9273	20.4391	19.0292	19.9216	20.3873	17.9062	18.5401	18.1732	17.9441	18.4791	18.4194	20.3678	18.2436	19.3057	0.000165574	2.1241	-2.1241
ENSG00000151239	TWF1	A0A287A2T9	Twinfilin actin binding protein 1	20.8947				18.8372	19.8618				18.5399	19.6881	17.9698	19.8645	18.7325	19.2985	0.220249	1.1319	-1.1319
ENSG00000184640	SEPT9	F1RZ71	Septin 9	21.2715	21.1772	20.5694	20.0865	19.7859	20.2775	18.555	18.883	18.4686	16.454	18.8844	17.152	20.528	18.0661	19.297	0.000455782	2.4619	-2.4619
ENSG00000143217	NECTIN4	F1S190	Nectin cell adhesion molecule 4	21.3748	20.5192	19.6404	19.7392	17.4478	19.5153	19.8127	19.2217	17.2259	19.093	19.2786	18.5767	19.7061	18.8681	19.2871	0.225149	0.838	-0.838
ENSG00000131187	F12	O97507	Coagulation factor XII (EC 3.4.21.38) (Hageman factor) (HAF) [Cleaved into: Coagulation factor XIIa heavy chain; Coagulation factor XIIa light chain]	21.2831	20.5082	19.0653			17.6941		17.2326	20.0771	18.1066	19.9187	19.1697	19.6376	18.9009	19.2692	0.45461	0.7366	-0.7366
ENSG00000160194	NDUFV3	A0A287BEK4	NADH:ubiquinone oxidoreductase subunit V3	21.4103	20.6332	20.2779	19.8117	19.0486	19.8102	19.8291	17.6871	17.8887	18.0488	18.9534	17.7461	20.1653	18.3588	19.262	0.00374567	1.8064	-1.8064
ENSG00000110717	NDUFS8	A0A286ZUN9	NADH:ubiquinone oxidoreductase core subunit S8	21.8711	21.0485	20.2344	20.3389	17.796	18.9014	19.1166	18.2724	18.6803	17.6576	18.6799		20.0317	18.4813	19.2565	0.054071	1.5503	-1.5503
ENSG00000120053	GOT1	P00503	Aspartate aminotransferase; cytoplasmic (cAspAT) (EC 2.6.1.1) (EC 2.6.1.3) (Cysteine aminotransferase; cytoplasmic) (Cysteine transaminase; cytoplasmic) (cCAT) (Glutamate oxaloacetate transaminase 1) (Transaminase A)	19.9936	19.2638			20.1696	19.1916	18.2697	18.6595	18.5715	18.5653	20.1496	18.9271	19.6546	18.8571	19.2558	0.0772649	0.7974	-0.7974
ENSG00000168653	NDUFS5	F1SV23	NADH dehydrogenase	21.3255	20.2831	21.1923	20.3244	19.4941	20.0771		18.6672		17.4482			20.4494	18.0577	19.2536	0.00681578	2.3917	-2.3917
ENSG00000101558	VAPA	A0A287AC42	VAMP associated protein A	22.54	21.9261	20.9318	19.1717	19.129	20.4988	18.7676		17.987		16.6165		20.6995	17.7903	19.2449	0.0168025	2.9092	-2.9092
ENSG00000156052	GNAQ	A5A755	Guanine nucleotide-binding protein (Fragment)	20.2264	20.6746	19.1016	19.9393	18.0076	20.2345	19.1288	19.6884	18.5298	17.9525	19.0497	18.4039	19.6973	18.7921	19.2447	0.0844513	0.9051	-0.9051
ENSG00000137486	ARRB1	F1SUN0	Arrestin beta 1	21.1363	20.8158	19.8871	18.839	18.8227	19.0769	18.9216	18.8706	20.3321	17.2692	19.1328	17.7229	19.7629	18.7082	19.2355	0.114279	1.0546	-1.0546
ENSG00000153802	TMPRSS11D	F1RVE5	Transmembrane protease serine (EC 3.4.21.-)	21.342	22.1044	17.4936	21.0786	19.8338	21.5617		19.0985		17.4468	17.7807	17.2253	20.569	17.8878	19.2284	0.0196159	2.6812	-2.6812
ENSG00000114480	GBE1	A0A287AII8	1;4-alpha-glucan branching enzyme 1	20.4778	20.6904	18.4114	18.3047	19.5168	19.8237	18.883	18.7613	19.9796	19.0684	19.8248	16.6057	19.5374	18.8538	19.1956	0.312668	0.6836	-0.6836
ENSG00000132646	PCNA	Q1KLJ4	Proliferating cell nuclear antigen (Fragment)	21.3527	20.6302	20.1958		18.0535	19.2953	18.9311	19.215	19.2521	15.2311	19.5646	18.7144	19.9055	18.4847	19.1951	0.146604	1.4207	-1.4207
ENSG00000111237	VPS29	F1RNN0	Vacuolar protein sorting-associated protein 29 (Vesicle protein sorting 29)	21.0299	20.8097	20.2132	19.5435		19.1535			18.8528	17.81	18.0413		20.1499	18.2347	19.1923	0.0112885	1.9151	-1.9151
ENSG00000131100	ATP6V1E1	A0A287AIQ8	ATPase H+ transporting V1 subunit E1 (V-type proton ATPase subunit E 1)	20.7218	19.9935	18.9562	18.8805	19.2563	19.3538	19.2993	18.9447	19.0455	18.096			19.527	18.8463	19.1867	0.139772	0.6807	-0.6807
ENSG00000072786	STK10	A0A287BDH4	Serine/threonine kinase 10	17.2254	16.6992	20.3503	21.2525	21.1881	20.393	17.4705	19.1422	19.7447		19.2222	18.6676	19.518	18.8494	19.1837	0.510873	0.6686	-0.6686
ENSG00000172382	PRSS27	A0A287AC81	Serine protease 27	21.6043	21.4431	18.9794	20.5675	18.5112	20.2636		17.8544	16.8359		18.9569	18.9036	20.2281	18.1377	19.1829	0.0247294	2.0904	-2.0904
ENSG00000124299	PEPD	I3LR43	Peptidase D	19.6458	19.2728	18.9901	15.4645	20.1157	18.9488	18.2946	19.8432	19.8513	18.6203	20.5111	20.4993	18.7396	19.6033	19.1715	0.294155	-0.8637	0.8637
ENSG00000114209	PDCD10	F2Z5R5	Programmed cell death protein 10	17.3838	19.9005	19.3778	18.2044	19.9483	20.2515	18.4852	18.8643	19.5366	19.1057	20.0161	18.8674	19.1777	19.1458	19.1618	0.951999	0.0319	-0.0319
ENSG00000091483	FH	A0A286ZIY0	Fumarate hydratase; mitochondrial	22.0638	22.0425	20.5358	20.7319	19.1595	20.2906	17.5717	16.1885	17.9834		18.3119		20.804	17.5138	19.1589	0.0012487	3.2901	-3.2901
ENSG00000147065	MSN	A0A287BED9	Moesin	21.6537	21.3881	18.7758	19.9266	21.9342	20.0295	18.1953	15.999	18.3616		18.2038		20.6179	17.6899	19.1539	0.00529442	2.9279	-2.9279
ENSG00000115306	SPTBN1	K9IWG6	Spectrin beta chain; brain 1 (Fragment)	20.8582	20.6615	19.7172	18.969	18.8818	19.5998	19.6482	18.4913	18.8367	17.4673	18.6325	18.0521	19.7812	18.5213	19.1512	0.0193936	1.2598	-1.2598
ENSG00000085719	CPNE3	A0A286ZP10	Copine 3	20.7951	20.7305	19.6535	18.8787	20.4402	20.6691	18.1488	17.2466	19.5443	17.5526	18.7366	17.3774	20.1945	18.101	19.1478	0.00148148	2.0935	-2.0935
ENSG00000122729	ACO1	I3LJW4	Aconitase 1	20.783	20.4469	19.4156	18.0999	18.737	19.8517	17.27	18.5654	19.6825	18.5629	19.5605	18.7816	19.5556	18.7371	19.1463	0.165577	0.8184	-0.8184
ENSG00000103035	PSMD7	A0A287AEH0	Proteasome 26S subunit; non-ATPase 7	21.3835	20.645	18.7281	19.6441	19.3556	19.5705	18.5061	18.2244		17.3457	19.5258		19.8878	18.4005	19.1441	0.039335	1.4872	-1.4872
ENSG00000175166	PSMD2	I3LEW5	26S proteasome non-ATPase regulatory subunit 2	20.4093	20.4417	19.2351	18.4502	19.5216	20.009	17.7727	18.8377	19.7059	17.3161	19.2975	18.6684	19.6778	18.5997	19.1388	0.0504807	1.0781	-1.0781
ENSG00000185640	KRT79	I3LLY8	Keratin 79			21.1455	19.9645				18.9324		17.2737		16.9434	20.555	17.7165	19.1358	0.0522549	2.8384	-2.8384
ENSG00000120262	CCDC170	A0A286ZJE1	Coiled-coil domain containing 170				18.3597	19.5006	18.7279	19.3721	19.3075			19.5173		18.8627	19.3989	19.1308	0.191819	-0.5362	0.5362
ENSG00000100764	PSMC1	F2Z5J1	26S protease regulatory subunit 4	21.062	20.6521	19.193	17.895	19.1228	18.6903	18.6563	18.9911	19.1387	18.3419	19.5422	18.2808	19.4358	18.8251	19.1304	0.275532	0.6107	-0.6107
ENSG00000233276	GPX1	A0A287A1W5	Glyoxylate and hydroxypyruvate reductase	19.7323	19.4006	19.3158					18.7112	20.1188	18.522	17.7362		19.4829	18.772	19.1274	0.286855	0.7109	-0.7109
ENSG00000197879	MYO1C	I3LIL4	Myosin IC	20.7553	20.9292	20.5369	19.8286	18.7419	19.6981	18.3517	17.6536	18.3182	17.4225	19.4265	17.8274	20.0816	18.1666	19.1241	0.00157194	1.915	-1.915
ENSG00000168066	SF1	A0A287B6I2	Splicing factor 1	20.5942	19.548		17.658		18.3309	19.4973	18.8698		20.5978	16.9783	20.0111	19.0327	19.1908	19.1118	0.866743	-0.1581	0.1581
ENSG00000151366	NDUFC2	A0A287AZV7	NADH dehydrogenase [ubiquinone] 1 subunit C2	21.2399	22.4508	19.6632	19.8947	17.6491	19.3689	19.0684	18.2499	18.8544	17.2935	17.6325	17.9541	20.0444	18.1754	19.1099	0.0282841	1.8689	-1.8689
ENSG00000100519	PSMC6	A0A287BG14	Proteasome 26S subunit; ATPase 6	20.6938	21.1782		18.0418	20.0207	20.1935	18.8724	18.1527	19.5345	17.8548	19.1593	15.5408	20.0256	18.1857	19.1057	0.0491304	1.8399	-1.8399
ENSG00000120802	TMPO	A0A286ZSN6	Thymopoietin	18.7575	19.5735	16.8635	19.3367	19.1025	18.9189	18.3115		19.3955	19.9076	19.5694	20.0598	18.7587	19.4487	19.1037	0.216937	-0.6899	0.6899
ENSG00000167914	GSDMA	F1RXA6	Gasdermin A		18.7145	16.9761	19.2452	22.4276	20.9372	18.5124	19.0648			17.6932	18.6891	19.6601	18.4898	19.075	0.319623	1.1703	-1.1703
ENSG00000119541	VPS4B	F1SMW4	Vacuolar protein sorting 4 homolog B	21.2781	21.6081	19.9422	19.7728	20.3035	21.2614	17.6322	17.5641	16.8253	16.7479	19.2232	16.6205	20.6943	17.4355	19.0649	8.0291e-05	3.2587	-3.2587
ENSG00000163754	GYG1	A0A286ZUI9	Glycogenin 1	20.9474	21.0357	20.031	19.4402	20.6777	20.9598	17.3104	17.7964	18.2618	15.9762	18.6428		20.5153	17.5975	19.0564	0.000282048	2.9177	-2.9177
ENSG00000104368	PLAT	F1SE20	Plasminogen activator (EC 3.4.21.68)	19.0237	19.5716	21.2111	20.1658	20.1219	21.5793	19.064	17.5525	19.4282	17.2967	16.3291	17.2865	20.2789	17.8261	19.0525	0.00280064	2.4528	-2.4528
ENSG00000165916	PSMC3	F1SID4	Proteasome 26S subunit; ATPase 3	21.6344	20.7493	19.4043	18.6996	19.1497	19.6546	16.9353	18.3345	19.3689	17.4956	19.1482	18.0236	19.8819	18.2176	19.0498	0.0181459	1.6643	-1.6643
ENSG00000100092	SH3BP1	I3L8F6	Uncharacterized protein	21.1556	20.9923	18.437	19.4483	19.5541	20.1615	17.3671	18.6246	19.0438	17.8707	17.6976	18.1472	19.9581	18.1251	19.0416	0.00383336	1.833	-1.833
ENSG00000185627	PSMD13	F1RGC9	Proteasome 26S subunit; non-ATPase 13	19.0539	18.8937	19.1626	17.4842	19.5531	19.5365	18.1824	19.461	19.1245	18.9796	19.7114	19.3204	18.9473	19.1298	19.0386	0.640819	-0.1825	0.1825
ENSG00000108671	PSMD11	F1RKW8	Proteasome 26S subunit; non-ATPase 11	20.9022	19.7038	19.7907	17.5785	17.7013	19.7476	17.0401	18.9349	20.302	18.775	19.3677	18.5829	19.2373	18.8337	19.0355	0.573137	0.4036	-0.4036
ENSG00000284901	RUVBL1	I3L742	RuvB-like helicase (EC 3.6.4.12)	19.9807	20.089	19.5754	18.2207	19.1558	19.5312	18.9356	18.8251		17.7562	19.0569		19.4254	18.6434	19.0344	0.0994654	0.782	-0.782
ENSG00000168291	PDHB	F1SGH5	Pyruvate dehydrogenase E1 component subunit beta; mitochondrial	21.4946	21.5807	20.6785	19.6711	18.6364	20.0241		17.6113	18.3103		18.1361	16.8036	20.3475	17.7153	19.0314	0.00331051	2.6322	-2.6322
ENSG00000283447	NDUFS1	A0A287BLV7	NADH:ubiquinone oxidoreductase core subunit S1	20.6831	21.2621	20.3601	20.1947	18.9168	20.2866	18.5602	18.0021	16.8956	17.2157	19.2768	16.6823	20.2839	17.7721	19.028	0.000719722	2.5117	-2.5117
ENSG00000275003	DDT	A0A287A278	D-dopachrome decarboxylase	21.5524	20.2185		17.3592	18.5741	18.8485		18.9007	19.3464	17.984			19.3105	18.7437	19.0271	0.593436	0.5668	-0.5668
ENSG00000099968	BCL2L13	A0A287AZD8	BCL2 like 13	20.3592	20.9317	20.4599	20.43	19.505	20.5072	18.9711	17.3501	18.9614	17.301	17.4498	16.0201	20.3655	17.6755	19.0205	0.00030448	2.69	-2.69
ENSG00000111726	CMAS	A0A287BS35	Cytidine monophosphate N-acetylneuraminic acid synthetase	20.622	20.8624	20.2332	20.5756	18.383	20.661	18.5277			17.6653	17.1692		20.2228	17.7874	19.0051	0.00525368	2.4353	-2.4353
ENSG00000164237	CMBL	A0A287A6V9	Carboxymethylenebutenolidase homolog	18.9825	16.2804						19.4827		20.9174	20.6826		17.6314	20.3609	18.9962	0.0998353	-2.7295	2.7295
ENSG00000174238	PITPNA	I3LRS8	Phosphatidylinositol transfer protein alpha	20.5846	20.5978	18.359	18.6808	19.5615	19.9708		18.4489		18.2368	18.4024		19.6257	18.3627	18.9942	0.0613895	1.2629	-1.2629
ENSG00000100983	GSS	F1S4X9	Glutathione synthetase (GSH-S) (EC 6.3.2.3)	19.2499	17.0908	18.3899		18.9533		17.7809	20.1816	19.9597	19.7307	19.7656	19.9413	18.4209	19.5599	18.9904	0.0893613	-1.1389	1.1389
ENSG00000168906	MAT2A	A0A287AEU6	Methionine adenosyltransferase 2 subunit beta (Methionine adenosyltransferase II beta)	20.6304	19.9965	18.7671	18.3045	19.1891	19.5514	16.9296	18.8499	19.3531	18.013	19.9051	18.3696	19.4065	18.57	18.9883	0.158816	0.8365	-0.8365
ENSG00000134326	CMPK2	F1S9L3	Cytidine/uridine monophosphate kinase 2	21.4266	19.7882	18.8585	17.6311	18.8529	18.3406	17.3594	18.7868	18.9354	18.8696	19.4387	19.4196	19.1496	18.8015	18.9755	0.588223	0.348	-0.348
ENSG00000247596	TWF2	A0A287A3P5	Twinfilin actin binding protein 2		18.9946	20.066	19.5481	21.6045	20.6461	17.9994	17.7144	17.6184				20.1718	17.7774	18.9746	0.00757108	2.3944	-2.3944
ENSG00000138363	ASS1	A0A287AK65	Argininosuccinate synthase 1	21.0145	20.9873	19.2417	18.9448	18.6626	19.9667	18.9027	17.0273	17.1122	17.5357	18.9767	19.2118	19.8029	18.1277	18.9653	0.0171427	1.6752	-1.6752
ENSG00000004478	FKBP4	F1SK86	Peptidylprolyl isomerase (EC 5.2.1.8)	21.3	20.5661	18.9469	15.4591	18.258	18.1799	17.6228	19.6829	19.0467	19.5872	20.1631	18.764	18.785	19.1444	18.9647	0.703271	-0.3594	0.3594
ENSG00000124164	VAPB	A5GFS8	Vesicle-associated membrane protein-associated protein B (VAMP-B) (VAMP-associated protein B) (VAP-B)	21.2584		20.2492	19.9095	19.2209	19.9004	18.7015		18.1571		16.606		20.1076	17.8215	18.9646	0.0115861	2.2861	-2.2861
ENSG00000160633	SAFB	A0A286ZLW6	Scaffold attachment factor B	20.1221	19.948	19.2565	18.9029	18.3399	18.7767	19.4801	18.7625	19.5044	18.4501	19.628	16.3836	19.2243	18.7014	18.9628	0.385612	0.5228	-0.5228
ENSG00000179477	ALOX12B	F1SSY8	Arachidonate 12-lipoxygenase; 12R type		19.6805		18.4566	21.8836	21.4951		17.0465		17.7221		17.8692	20.3789	17.5459	18.9624	0.0330806	2.833	-2.833
ENSG00000187955	COL14A1	F1S285	Collagen type XIV alpha 1 chain	21.7872	21.1432	21.531	15.7643		15.5748	19.1431	18.6305	20.1697	17.1647	19.6929	17.6972	19.1601	18.7496	18.9549	0.774748	0.4104	-0.4104
ENSG00000280618	CYFIP1	M3V7Z1	Cytoplasmic FMR1-interacting protein	20.6003	20.2269	19.3077	19.4792	19.4266	19.7521	17.5475	18.1727	18.3667	17.6866	18.8318	17.9628	19.7988	18.0946	18.9467	0.000131336	1.7042	-1.7042
ENSG00000187134	AKR1C1	A0A287B0I7	Aldo-keto reductase family 1 member C1	19.1367	18.35				18.746	16.5568	19.0279	20.1901	18.4514	20.7663	19.826	18.7442	19.1364	18.9403	0.680652	-0.3921	0.3921
ENSG00000197157	SND1	F1SML4	Staphylococcal nuclease and tudor domain containing 1	21.1228	20.9676	19.4554	19.2629	18.6101	19.5861	17.6434	17.8901	18.4106	17.6105	18.5606	18.149	19.8341	18.044	18.9391	0.00219457	1.79	-1.79
ENSG00000167531	LALBA	P18137	Alpha-lactalbumin (Lactose synthase B protein)		21.0706	20.162		18.0225	16.9833	17.7615	18.8211		19.3205	19.3497		19.0596	18.8131	18.9363	0.815801	0.2465	-0.2465
ENSG00000090054	SPTLC1	F1RN05	Serine palmitoyltransferase long chain base subunit 1	21.4705	21.3507	20.5567	20.0283	17.9914	20.3085	17.5865	17.6377		16.9635	18.1638		20.2843	17.5878	18.9361	0.0038754	2.6965	-2.6965
ENSG00000113889	KNG1	A0A287AHT8	Kininogen 1	20.0403	19.5789	18.2016	17.1224	17.6783	18.2668	18.9305	19.3273	20.285	18.2771	20.1076		18.4813	19.3855	18.9334	0.170047	-0.9041	0.9041
ENSG00000273562	NAP1L4	A0A287AZH1	Nucleosome assembly protein 1-like 4	21.1941	20.4581	18.7811	17.5442		18.6612	18.1744		19.7998	17.8035	18.3566		19.3277	18.5335	18.9306	0.376038	0.7942	-0.7942
ENSG00000115866	DARS	A0A286ZYS2	Aspartyl-tRNA synthetase	19.7153	20.475	20.1132	18.161	17.6732	19.4522	17.0346	19.1043	18.6322	18.5797	19.4708	18.6859	19.2649	18.5845	18.9247	0.257792	0.6804	-0.6804
ENSG00000074695	LMAN1	F1SMS8	Lectin; mannose binding 1	20.7441	20.8109	19.772	18.5677	18.2781	19.775	18.2834	18.1166	18.2115		18.0994		19.6579	18.1777	18.9178	0.0259022	1.4802	-1.4802
ENSG00000126545	CSN1S1	P39035	Alpha-S1-casein		16.8			19.6523		18.1066	19.6503	20.4178	22.0756	20.3243	16.9574	18.2261	19.5886	18.9074	0.402558	-1.3625	1.3625
ENSG00000179051	RCC2	F1SUQ8	Uncharacterized protein	20.803	19.2809	20.5417	18.8505	18.7412	19.0867	18.3369	16.7084	18.5685	18.3736	19.2633	18.3294	19.5506	18.2633	18.907	0.0278069	1.2872	-1.2872
ENSG00000133742	CA1	A0A287BS87	Carbonic anhydrase 1				19.4933	19.2009	17.9017		17.8284	22.9018	17.8937	20.3258	15.7859	18.8653	18.9471	18.9062	0.962488	-0.0817	0.0817
ENSG00000142765	SYTL1	F1STQ1	Synaptotagmin like 1	20.2441	19.2857		19.2496	18.3447	20.3371	18.7929	18.2631		18.0161	18.3262	18.1864	19.4922	18.3169	18.9046	0.0166278	1.1753	-1.1753
ENSG00000151655	ITIH2	F1RUM4	Inter-alpha-trypsin inhibitor heavy chain H2	19.2362	18.2765	17.1148	14.2389	18.6468	17.6668	19.5682	19.8119	21.9316	18.9339	21.5643	19.7411	17.5299	20.2585	18.8942	0.0108704	-2.7286	2.7286
ENSG00000196586	MYO6	F1RQI7	Unconventional myosin-VI	20.8443	20.8379	19.8489	19.8754	19.9232	21.1378	17.8266	18.3418	16.9023	17.5765	17.9272	15.6756	20.4112	17.375	18.8931	6.02102e-05	3.0362	-3.0362
ENSG00000211460	TSN	A0A287AYW6	Translin	18.8945	19.8683	18.3598			18.4695	17.5708	18.366	17.4803	19.9968	20.1298	19.5851	18.898	18.8548	18.8764	0.950246	0.0431	-0.0431
ENSG00000164402	SEPT8	F1RJU9	Septin 8	21.0256	20.6644	20.0718	19.6517	18.1511	19.7207			18.2628	17.4717			19.8808	17.8672	18.874	0.0399497	2.0136	-2.0136
ENSG00000128595	CALU	F1SMN1	Calumenin	20.9804	19.067	19.2567	18.0606	17.0036	19.1317	19.4692	17.984	19.1646		18.6652		18.9166	18.8207	18.8686	0.898051	0.0959	-0.0959
ENSG00000285121	MTCH2	F1SIE0	Uncharacterized protein	20.8225	20.3794	18.924	19.8971	17.9626	20.1228	18.1272	18.0414	18.0484		18.6634	17.3771	19.6847	18.0514	18.8681	0.0108299	1.6332	-1.6332
ENSG00000164904	ALDH7A1	A0A287ADK3	Aldehyde dehydrogenase 7 family member A1	20.2567	20.4317	19.8586	18.699	18.4908	19.2482	18.1961	18.7825		17.0601	19.4131	17.7003	19.4975	18.2304	18.8639	0.0376923	1.267	-1.267
ENSG00000080371	RAB21	A0A287A4W6	RAB21; member RAS oncogene family	22.7946	20.2435	18.711	18.9383	18.0118	17.893	17.9908				19.1254	17.7365	19.432	18.2842	18.8581	0.347712	1.1478	-1.1478
ENSG00000174437	ATP2A2	P11607	Sarcoplasmic/endoplasmic reticulum calcium ATPase 2 (SERCA2) (SR Ca(2+)-ATPase 2) (EC 3.6.3.8) (Calcium pump 2) (Calcium-transporting ATPase sarcoplasmic reticulum type; slow twitch skeletal muscle isoform) (Endoplasmic reticulum class 1/2 Ca(2+) ATPase)	20.5094	20.8171	20.7159	19.8023	18.1517	20.2055	18.7908	17.844		15.6636	18.1814	17.7906	20.0336	17.654	18.8438	0.00544114	2.3796	-2.3796
ENSG00000105552	BCAT2	A0A287B3D6	Branched-chain-amino-acid aminotransferase (EC 2.6.1.42)	20.0045	20.1554	18.9771	19.6287	18.2262	19.6816	17.6754	18.2687		18.5132	18.4983	18.2406	19.4455	18.2392	18.8423	0.0077558	1.2062	-1.2062
ENSG00000138760	SCARB2	F1RYT3	Lysosome membrane protein 2 precursor	21.2605	21.3599	20.6915	21.218	20.1659	19.7908	18.765	17.2617		15.4459	17.7901	15.3875	20.7477	16.93	18.8389	0.000285146	3.8177	-3.8177
ENSG00000198363	ASPH	I3LIP6	Aspartate beta-hydroxylase	20.3221	20.5396	19.9201	19.4887	18.2936	19.9474	18.9074	18.0001		17.5882	18.5827	16.5449	19.7519	17.9246	18.8383	0.00655673	1.8272	-1.8272
ENSG00000109107	ALDOC	F1RJ25	Fructose-bisphosphate aldolase (EC 4.1.2.13)	19.9145	19.6562	19.0268	20.0674	20.4317	20.6727		17.3152			18.1063		19.9615	17.7107	18.8361	0.00315598	2.2508	-2.2508
ENSG00000167419	LPO	F1RRP2	Lactoperoxidase	21.035	21.6478	18.9599	19.9104	18.348	21.6085	16.9078	17.1729	18.0438	15.7884	17.8997	18.6553	20.2516	17.4113	18.8315	0.00242123	2.8402	-2.8402
ENSG00000108344	PSMD3	I3LL55	Proteasome 26S subunit; non-ATPase 3	20.9562	19.8525	19.6597	18.4576	18.9882	18.5967	17.1316	19.5904	18.8	16.7637	18.8897	18.2897	19.4184	18.2441	18.8312	0.0736507	1.1742	-1.1742
ENSG00000064787	BCAS1	A0A287B3N5	Breast carcinoma-amplified sequence 1	20.2151	19.2991	17.9368	18.765	18.7484	19.505	18.9045	19.2539	17.5225	18.7019	19.2847	17.7542	19.0782	18.5702	18.8242	0.278861	0.5079	-0.5079
ENSG00000132305	IMMT	A0A287A2N6	MICOS complex subunit MIC60 (Mitofilin)	20.7775	21.0012	19.9521	19.7387	18.4936	18.5944	18.7455	17.6466	18.1205	16.3686	19.1778	17.2552	19.7595	17.8857	18.8226	0.010805	1.8737	-1.8737
ENSG00000167005	NUDT21	A0A286ZWI2	Cleavage and polyadenylation specificity factor subunit 5	20.8824	20.6967	20.0886	18.3077	18.7267	18.7873	18.116	17.7784	18.6168		17.7315		19.5815	18.0606	18.821	0.0326703	1.5208	-1.5208
ENSG00000221914	PPP2R2A	F2Z509	Serine/threonine-protein phosphatase 2A 55 kDa regulatory subunit B	20.1442	20.328	18.3924	18.2626	19.5255	20.8236	17.8687	18.767	17.0343	17.5851	19.2419	17.8587	19.5793	18.0592	18.8193	0.0187065	1.52	-1.52
ENSG00000135316	SYNCRIP	A0A287AQG4	Synaptotagmin binding cytoplasmic RNA interacting protein	21.2188	20.7286	21	18.399	15.8398	20.2477		18.4451	18.1637		18.3756	17.2593	19.5723	18.0609	18.8166	0.202434	1.5113	-1.5113
ENSG00000254087	LYN	A0A287AZU5	Tyrosine-protein kinase (EC 2.7.10.2)	18.0697	19.1951		18.1924	18.2712	18.0733	18.6229	19.5751	18.4318	19.7961	20.4234	18.7134	18.3603	19.2604	18.8103	0.0534557	-0.9001	0.9001
ENSG00000175866	BAIAP2	A0A287BRR9	BAI1 associated protein 2	21.6601	21.6759	20.2581	21.1337	18.8345	20.2762	18.3957	15.8552	19.0742	16.8688	17.0416	14.5632	20.6397	16.9664	18.803	0.00103079	3.6733	-3.6733
ENSG00000145779	TNFAIP8	A0A287BSQ7	Tumor necrosis factor alpha-induced protein 8	20.1425	19.6051	18.7811	19.664	20.218	19.9472		17.4241			18.3216		19.7263	17.8728	18.7995	0.00588223	1.8534	-1.8534
ENSG00000109133	TMEM33	A0A287BES3	Transmembrane protein 33	18.8966	19.6925	19.5717	19.0335	18.5954	18.8842	18.858	18.2648		18.2001	18.7137	18.3753	19.1123	18.4823	18.7973	0.0211089	0.63	-0.63
ENSG00000117868	ESYT2	F1SHW1	Extended synaptotagmin 2	20.34	20.8497	19.8866	20.403	19.0727	20.2086	18.2591	17.0407	17.9479	17.4284	18.2911	15.7857	20.1267	17.4588	18.7927	0.000175063	2.6678	-2.6678
ENSG00000268104	SLC6A14	K7GNX7	Transporter	19.9551	20.2192	18.7083	20.109	18.7957	20.3599	18.3416	17.7323		17.589	17.8937		19.6911	17.8891	18.7901	0.00196091	1.8019	-1.8019
ENSG00000168938	PPIC	A0A287AEA2	Peptidyl-prolyl cis-trans isomerase (PPIase) (EC 5.2.1.8)		18.1675	19.7138	17.949			19.2612	18.6777					18.6101	18.9694	18.7897	0.664326	-0.3593	0.3593
ENSG00000095627	TDRD1	I3LKM6	Tudor domain containing 1	18.5195	20.7575	18.3667				21.1008	17.3164		18.3621		16.6739	19.2145	18.3633	18.7889	0.548591	0.8512	-0.8512
ENSG00000126337	KRT36	F1S0K8	Keratin 36	19.1905	20.8359	17.5304		18.222	19.6879	17.7278	17.4593		18.5592	19.8197	18.847	19.0933	18.4826	18.788	0.416101	0.6106	-0.6106
ENSG00000146963	LUC7L2	A0A287ARJ9	LUC7 like 2; pre-mRNA splicing factor	19.5723	19.0974	18.7215	18.1406		18.0745		17.4067	23.0098		18.1881	16.7454	18.7212	18.8375	18.7794	0.93071	-0.1162	0.1162
ENSG00000005194	CIAPIN1	I3L704	Anamorsin (Cytokine-induced apoptosis inhibitor 1) (Fe-S cluster assembly protein DRE2 homolog)	20.1131	18.8055					17.5016			18.1764	19.0171	17.6644	19.4593	18.0898	18.7745	0.102638	1.3694	-1.3694
ENSG00000113643	RARS	F1RR89	Arginine--tRNA ligase; cytoplasmic	20.4658	19.809	19.9496	18.2581	19.074	19.2464	18.9127	18.4577	17.7773	17.5136	18.4445	17.3497	19.4671	18.0759	18.7715	0.00640506	1.3911	-1.3911
ENSG00000103876	FAH	F1RIF3	Fumarylacetoacetate hydrolase	19.8603	17.3521	18.4609	18.1685	19.0481	19.7666	16.4032	18.3899	19.6285	17.9794	20.5584	19.5771	18.776	18.756	18.766	0.978477	0.0199	-0.0199
ENSG00000099942	CRKL	F1RKX9	CRK like proto-oncogene; adaptor protein	21.2778	20.4451	18.8009		19.3962	19.763		16.562			18.6204		19.9366	17.5912	18.7639	0.0479289	2.3453	-2.3453
ENSG00000184743	ATL3	F1RPY1	Atlastin GTPase 3	20.3363	21.3754	20.0306	19.6304	20.0749	20.7052	17.6239	17.2746			16.608		20.3588	17.1688	18.7638	0.000116686	3.1899	-3.1899
ENSG00000166340	TPP1	A0A287B4B9	Tripeptidyl peptidase 1	20.1935	20.6162		18.0295	16.9031	18.6075	18.4201	18.3453	18.9178	18.7705		18.78	18.8699	18.6467	18.7583	0.756706	0.2232	-0.2232
ENSG00000122873	CISD1	X5FUA3	CDGSH iron sulfur domain 1	20.8614	21.5597	19.3627			18.6907	17.5682			17.2251			20.1186	17.3966	18.7576	0.0523823	2.722	-2.722
ENSG00000132382	MYBBP1A	F1RGP1	MYB binding protein 1a	20.5142	20.6695	20.1152	20.2127	17.0673	18.4898	18.1111	18.8562	18.8311	16.3816	18.7067	17.0969	19.5114	17.9972	18.7543	0.0620343	1.5141	-1.5141
ENSG00000169764	UGP2	F1SIX3	UTP--glucose-1-phosphate uridylyltransferase (EC 2.7.7.9)	19.1784	19.477	18.1589	18.986	20.312	20.021		18.2466		17.4987	18.7032		19.3555	18.1495	18.7525	0.051673	1.2059	-1.2059
ENSG00000177469	CAVIN1	A0A286ZNI3	Caveolae associated protein 1	20.6405	20.2959	19.8443					17.5767		17.0391		17.0592	20.2602	17.2249	18.7426	0.000471003	3.0352	-3.0352
ENSG00000085662	AKR1B1	P80276	Aldose reductase (AR) (EC 1.1.1.21) (Aldehyde reductase)	20.4271	19.4157	19.8425	17.3891	18.9296	17.3186	19.3828	19.2927	17.066	18.3779		18.8132	18.8871	18.5865	18.7368	0.674967	0.3005	-0.3005
ENSG00000125304	TM9SF2	K9IVV3	Transmembrane 9 superfamily member	19.6451	20.5531	18.0183	20.41	17.8709	20.4407	18.2598	17.9888		18.0768	17.4483		19.4896	17.9434	18.7165	0.0440635	1.5461	-1.5461
ENSG00000087460	GNAS	A5GFU6	GNAS complex locus	19.4868	19.3971		19.185	17.7672	19.3919	18.5537	18.0503	18.3575	18.1597	18.8276	18.3245	19.0456	18.3788	18.7122	0.0655272	0.6668	-0.6668
ENSG00000119421	NDUFA8	F1SLR1	NADH dehydrogenase	21.2112	20.5781	20.1221	19.3587		17.1802	19.0657	16.771	19.3024	14.8069	19.3845	17.0539	19.69	17.7307	18.7103	0.0925608	1.9593	-1.9593
ENSG00000164039	BDH2	I3LHC8	3-hydroxybutyrate dehydrogenase 2	19.8864	18.9498						17.6636	19.592	17.5035	18.2043	16.9839	19.4181	17.9894	18.7037	0.128585	1.4286	-1.4286
ENSG00000171497	PPID	F1RTY6	Peptidyl-prolyl cis-trans isomerase D	19.7716	19.2684	17.129	18.0266	18.5427	18.9795		18.4616	19.5079	18.3468	18.9966	18.5836	18.6196	18.7793	18.6994	0.740468	-0.1597	0.1597
ENSG00000106305	AIMP2	F1RFM7	Aminoacyl tRNA synthase complex-interacting multifunctional protein 2 isoform 1	20.3239	19.4053	18.4508		17.5987	18.1438	18.9155	18.0145		19.3459		18.164	18.7845	18.6099	18.6972	0.784576	0.1746	-0.1746
ENSG00000053371	AKR7A2	F1SUP1	Aflatoxin B1 aldehyde reductase member 2	18.5659	19.064		17.2831		18.2628	18.4793	18.876		19.3036	19.4081	19.3625	18.2939	19.0859	18.6899	0.0799415	-0.7919	0.7919
ENSG00000085276	MECOM	I3LUL0	MDS1 and EVI1 complex locus	18.6521		18.8476	19.7644	18.6716	20.2328	17.8613	17.9856	17.5575	18.522	18.627	18.1469	19.2337	18.1167	18.6752	0.0100378	1.1169	-1.1169
ENSG00000134440	NARS	F1S1X3	Asparaginyl-tRNA synthetase	20.831	20.5441	20.19	19.3906	18.256	19.5536	18.4763	17.7325	17.8384		16.9787	16.7302	19.7942	17.5512	18.6727	0.00169909	2.2429	-2.2429
ENSG00000110400	NECTIN1	Q9GL76	Nectin-1 (Herpes virus entry mediator C) (Herpesvirus entry mediator C) (HveC) (Nectin cell adhesion molecule 1) (Poliovirus receptor-related protein 1) (CD antigen CD111)	20.4337	20.3477	20.1915	18.7528		17.8075	18.0317	17.6912	18.4339	17.778	17.7819	17.2854	19.5066	17.8336	18.6701	0.00888293	1.6729	-1.6729
ENSG00000116260	QSOX1	F1S682	Sulfhydryl oxidase (EC 1.8.3.2)	19.9754	19.9406	17.7728	19.7526	20.4654	19.4858	16.124	17.0594	18.9102	17.3013	19.1373	18.1027	19.5654	17.7724	18.6689	0.0145544	1.7929	-1.7929
ENSG00000197930	ERO1A	A0A2C9F353	ERO1-like protein alpha	21.0351	21.5077	20.1842	21.4258	18.4148	20.1948		16.6701	17.4333	16.2037	17.2439	16.8196	20.4604	16.8741	18.6672	0.000120844	3.5863	-3.5863
ENSG00000124831	LRRFIP1	M1FV56	Leucine-rich repeat interacting protein-1	20.6727	20.1775	19.3935	17.3424	18.9663	19.43		17.8659	19.5306	16.2664	18.34		19.3304	18.0007	18.6655	0.132469	1.3297	-1.3297
ENSG00000161905	ALOX15	A0A286ZLQ7	Arachidonate 15-lipoxygenase	20.8053	19.2845	15.3556	21.3211	23.4689	22.1885		16.6855	17.6151	15.8112	16.9881	17.5307	20.4039	16.9261	18.665	0.026732	3.4777	-3.4777
ENSG00000145907	G3BP1	F1RQB6	Ras GTPase-activating protein-binding protein 1	20.0059	19.2915	20.7307	18.894	17.7628	19.1118		18.8609	17.7849	17.3651	18.6019	17.4839	19.2994	18.0193	18.6593	0.0392558	1.28	-1.28
ENSG00000102119	EMD	A0A0U2ETD0	Emerin	19.8696	20.1014	19.0348	18.4712		18.568	17.7123		18.251		19.1752	17.2122	19.209	18.0876	18.6483	0.0712886	1.1214	-1.1214
ENSG00000281221	PSMC4	A0A287B4P8	Proteasome 26S subunit; ATPase 4	20.9041	20.5841	18.8842	18.2766	18.9784	19.3714	18.679	16.8321	18.9065	17.3982	16.765	18.1708	19.4997	17.7919	18.6458	0.0129667	1.7078	-1.7078
ENSG00000197122	SRC	K7GM45	Tyrosine-protein kinase (EC 2.7.10.2)	20.1885	20.0888	19.2691	19.6528	18.781	19.072	18.5327	17.6113	16.7767	17.2209	18.444	18.0751	19.5087	17.7767	18.6427	0.000816475	1.732	-1.732
ENSG00000131051	RBM39	A0A286ZZA4	RNA binding motif protein 39	20.4147	20.0803	19.3297	17.1813	17.7686	17.5067	18.605	18.2499	19.4471	18.1278	18.9594	18.0408	18.7135	18.5716	18.6425	0.822136	0.1418	-0.1418
ENSG00000124207	CSE1L	A0A287BD56	Exportin-2	20.1127	19.73			18.3801	18.0538	17.7801		18.1478		18.7085		19.0691	18.2121	18.6406	0.235742	0.8569	-0.8569
ENSG00000188641	DPYD	A0A287ALX8	Dihydropyrimidine dehydrogenase [NADP(+)]	18.5124	19.1746	17.2069	18.2478	19.3521	19.2907		19.1829	19.4923	18.3189	18.1194	18.0815	18.6307	18.639	18.6349	0.986019	-0.0082	0.0082
ENSG00000152766	ANKRD22	F1SCY9	Ankyrin repeat domain 22	20.804	20.8713	19.0867	20.5218	20.1319	20.6508	16.68	17.2157			16.8727		20.3444	16.9228	18.6336	7.29007e-05	3.4216	-3.4216
ENSG00000058262	SEC61A1	A0A287AYT7	Protein transport protein Sec61 subunit alpha	19.3484	19.9469	19.4851	20.5226	19.5069	19.9214	17.5057		17.4062				19.7885	17.4559	18.6222	0.000370724	2.3325	-2.3325
ENSG00000240344	PPIL3	F2Z5T7	Peptidyl-prolyl cis-trans isomerase (PPIase) (EC 5.2.1.8)	20.6896	19.7878	19.1864	18.247	18.5667	19.0491		17.2048	18.7524				19.2544	17.9786	18.6165	0.140276	1.2758	-1.2758
ENSG00000072062	PRKACA	A0A287ACC3	cAMP-dependent protein kinase catalytic subunit alpha	18.5341	17.11	19.1603	18.7074	19.5024	19.8816	17.4956	18.4396	18.9018	17.773	19.3671	18.4831	18.8159	18.41	18.6129	0.424565	0.4058	-0.4058
ENSG00000166801	FAM111A	A0A287A0S3	Family with sequence similarity 111 member A	19.2219	18.6241	17.8141	19.7476	17.937	18.5784	18.6992	18.2314	19.3478	17.8192	19.4434	17.755	18.6538	18.5493	18.6015	0.811571	0.1045	-0.1045
ENSG00000107581	EIF3A	A0A287A3Z5	Eukaryotic translation initiation factor 3 subunit A (eIF3a) (Eukaryotic translation initiation factor 3 subunit 10) (eIF-3-theta)	20.0107	19.4872	19.2152	16.6649	18.8206	18.8568	17.0218	18.0476	19.1812	18.1937	19.9612	17.7272	18.8425	18.3554	18.599	0.462885	0.4871	-0.4871
ENSG00000099341	PSMD8	A0A287B5Q7	Proteasome 26S subunit; non-ATPase 8	15.8963	18.216	19.0965	18.6257	19.3974	19.8515	17.9796	18.6178	18.8748	18.4475	19.3102	18.7028	18.5139	18.6554	18.5846	0.81861	-0.1415	0.1415
ENSG00000119888	EPB41L1	A0A287BLI2	Uncharacterized protein	19.3877	19.2993	18.3084	18.246	17.4995	17.6659	18.5467	18.5198	18.4506	19.1824	19.0627	18.8298	18.4011	18.7653	18.5832	0.32037	-0.3642	0.3642
ENSG00000100804	PSMB5	A0A287AGG3	Proteasome subunit beta type (EC 3.4.25.1)	17.3446	19.2624	20.1275	18.5822	20.0317	20.1454	17.9099	18.3636		17.3061	18.4233	17.5427	19.2489	17.9091	18.579	0.0356281	1.3398	-1.3398
ENSG00000273889	FAM83H	A0A287AKP8	Family with sequence similarity 83 member H	20.4983	20.423	19.8474	19.1071	16.1185	18.754	18.3832	17.8368	17.5821	18.107	18.3709	17.882	19.1247	18.027	18.5759	0.136325	1.0976	-1.0976
ENSG00000163110	PDLIM5	A0A287AN95	PDZ and LIM domain 5	20.851	20.3247	19.0563	19.3621	16.6887	18.6924	18.5106		18.6306	17.0893		17.6756	19.1625	17.9765	18.5695	0.174863	1.186	-1.186
ENSG00000151500	THYN1	I3LC77	Thymocyte nuclear protein 1	20.0407	19.7471	19.6035	18.4332	18.2366	18.4293	18.2399	17.6262	18.4491		17.8511		19.0817	18.0415	18.5616	0.0432413	1.0402	-1.0402
ENSG00000126261	UBA2	A0A287AP49	Uncharacterized protein			20.4763	17.0371	17.596		18.7938			18.7058			18.3697	18.7498	18.5598	0.800354	-0.38	0.38
ENSG00000110801	PSMD9	A0A286ZLP7	Uncharacterized protein	19.6026	19.16	17.7702	16.9753		17.9656	17.8524	18.9032	19.6029	18.4411	19.2535	18.8794	18.2947	18.822	18.5583	0.331336	-0.5273	0.5273
ENSG00000168003	SLC3A2	B2D2K7	Solute carrier family 3 member 2 (Fragment)	19.0972	18.8959	18.9927						19.4355		18.5948	16.3055	18.9952	18.1119	18.5536	0.399226	0.8833	-0.8833
ENSG00000009844	VTA1	F1S6Z8	Vesicle trafficking 1	19.5009	19.0744	18.6798	18.1056	18.7029	18.9839	17.7766		18.8618		18.1555		18.8412	18.2646	18.5529	0.142247	0.5765	-0.5765
ENSG00000206299	TAP2	Q1ACV4	Transporter associated with antigen processing 2 (Fragment)	19.9712	19.4728	18.8742	19.701	17.8421	17.7864	19.2274	17.0262		17.6333	19.4034	17.4565	18.9412	18.1493	18.5452	0.228262	0.7918	-0.7918
ENSG00000183044	ABAT	P80147	4-aminobutyrate aminotransferase; mitochondrial (EC 2.6.1.19) ((S)-3-amino-2-methylpropionate transaminase) (EC 2.6.1.22) (GABA aminotransferase) (GABA-AT) (Gamma-amino-N-butyrate transaminase) (GABA transaminase) (GABA-T) (L-AIBAT)	21.1525	21.3555	20.3307	21.4731	20.1949	20.6053	17.2052	16.3292	15.9852	15.3735	17.4012	15.0638	20.852	16.2263	18.5391	1.14782e-06	4.6257	-4.6257
ENSG00000087274	ADD1	A0A287BPN8	Adducin 1	20.2407	19.2936	18.9197		18.3268	18.8405	18.185	17.0483	18.3397		18.772	17.3805	19.1242	17.9451	18.5346	0.030687	1.179	-1.179
ENSG00000129083	COPB1	F1S982	Coatomer subunit beta (Beta-coat protein)	20.3007	19.8728	19.483	18.4902	19.2497	19.6724	16.7167		19.3629	15.7235	18.5414	17.4264	19.5114	17.5541	18.5328	0.0141261	1.9573	-1.9573
ENSG00000100242	SUN2	A0A286ZN31	Sad1 and UNC84 domain containing 2	19.85	20.2019	19.2333	17.446	19.1579	17.7939	18.2883			17.2814	18.7277		18.9471	18.0991	18.5231	0.275566	0.8479	-0.8479
ENSG00000153310	FAM49B	F1RRT3	Protein FAM49B	19.3724	19.5165	19.096	18.1785	19.1274	17.843	18.6796	17.17	19.6165	16.9283	19.4966	17.2325	18.8556	18.1872	18.5214	0.2705	0.6683	-0.6683
ENSG00000159256	MORC3	F1SGX2	MORC family CW-type zinc finger 3	21.4698	21.1604	19.48	20.5304	18.2627	20.1694	17.6513	17.3616	15.8403	17.7185	16.5991	15.9804	20.1787	16.8585	18.5186	0.000216471	3.3202	-3.3202
ENSG00000147677	EIF3H	F1S1J9	Eukaryotic translation initiation factor 3 subunit H (eIF3h) (Eukaryotic translation initiation factor 3 subunit 3) (eIF-3 gamma) (eIF3 p40 subunit)	20.5828	19.5777	18.4948		17.8892	18.8229		17.3316	19.0425		17.4801		19.0734	17.9514	18.5124	0.179276	1.1219	-1.1219
ENSG00000111275	ALDH2	Q2XQV4	Aldehyde dehydrogenase; mitochondrial (EC 1.2.1.3) (ALDH class 2) (ALDH-E2)	18.7449	20.1718	18.1121	19.6872	20.9091	20.7183		17.5939		16.9957			19.7239	17.2948	18.5093	0.0274678	2.4291	-2.4291
ENSG00000080618	CPB2	F1RK01	Carboxypeptidase B2	17.9415		17.9231		18.5786		16.5503	18.3642	19.2557	19.0559	20.247	19.6971	18.1477	18.8617	18.5047	0.39465	-0.7139	0.7139
ENSG00000165283	STOML2	A0A286ZSD7	Stomatin like 2	20.4336	20.4122	18.063	18.1726	17.1565	18.7964	19.0077		18.1777		17.2675		18.839	18.1509	18.4949	0.45115	0.688	-0.688
ENSG00000206340	C4A	F1RQW2	Complement C4-A precursor	19.4706	18.1021	18.0209	15.4374	17.7023	17.7351	18.443	18.7642	20.1598	17.3948	21.2013	19.4351	17.7447	19.233	18.4888	0.0799659	-1.4882	1.4882
ENSG00000135052	GOLM1	F1S4I1	Golgi membrane protein 1	19.3089	19.0355	18.1526	17.6771		18.2842	18.6575	18.3945	18.6358	17.8373	19.031	18.2718	18.4916	18.4713	18.4814	0.951599	0.0202	-0.0202
ENSG00000145354	CISD2	F1S108	CDGSH iron sulfur domain 2	19.6814	19.1762	18.6129	18.6008	18.3046	18.7566			18.4099		17.7419		18.8554	18.0759	18.4657	0.0996969	0.7794	-0.7794
ENSG00000148218	ALAD	A0A287BGW4	Delta-aminolevulinic acid dehydratase (EC 4.2.1.24)	19.4469	18.9129	18.3605		16.7666	17.4098	18.1752	18.6181	19.6419	18.908	18.8965	18.2097	18.1793	18.7415	18.4604	0.293955	-0.5621	0.5621
ENSG00000102882	MAPK3	M3V839	Mitogen-activated protein kinase (EC 2.7.11.24)	20.2524	19.7648	18.068	17.3397	18.8733	19.2405	17.3206	18.0139	18.2141	17.4567	18.678	18.2361	18.9231	17.9865	18.4548	0.083737	0.9366	-0.9366
ENSG00000140263	SORD	F1SST4	Kunitz-type protease inhibitor 1 precursor	19.9611	19.6705	19.7338	19.9321	17.8095	19.73	17.5129	16.9748		17.8176	17.4177		19.4728	17.4307	18.4518	0.00171382	2.042	-2.042
ENSG00000070081	NUCB2	F1S9A4	Uncharacterized protein	20.2545	19.8117	19.0618	19.0564	19.7604	19.414	17.6499	17.4866	16.6714	16.9793	17.6898	17.5451	19.5598	17.337	18.4484	5.73211e-06	2.2227	-2.2227
ENSG00000107201	DDX58	I3LJY5	Probable ATP-dependent RNA helicase DDX58	21.7735	21.2122	20.063	20.2537	20.3073	20.1221	17.5876	16.0972		16.1088	15.2505		20.6219	16.261	18.4414	3.35156e-05	4.3609	-4.3609
ENSG00000123159	GIPC1	A0A287A864	GIPC PDZ domain containing family member 1	19.8342	19.6448		19.2649	18.2177	20.0077	17.6145	17.3642			17.4464		19.3938	17.475	18.4344	0.00420409	1.9187	-1.9187
ENSG00000101365	IDH3B	Q1G1L1	Isocitrate dehydrogenase [NAD] subunit; mitochondrial	18.9992	19.0295	19.4614	18.1055	15.9831	18.796	18.3411	18.3123	18.5291	18.3711	19.0319	18.2199	18.3957	18.4675	18.4316	0.894782	-0.0717	0.0717
ENSG00000108786	HSD17B1	Q28956	17beta-estradiol dehydrogenase	20.188	19.9286	19.3125	19.1352	18.4242	18.6289	17.9879	17.2539	16.441	17.2864	18.6127	17.831	19.2695	17.5688	18.4192	0.00220726	1.7007	-1.7007
ENSG00000100266	PACSIN2	A0A287BR41	Protein kinase C and casein kinase substrate in neurons 2	18.933	19.8735	19.4352	18.2108	18.3668	19.192	18.4069	17.6084	18.1201	16.9924	18.1571	17.6926	19.0018	17.8295	18.4156	0.00545843	1.1722	-1.1722
ENSG00000148832	PAOX	A0A287A6G6	Polyamine oxidase	19.2525	18.9953	17.1076		17.8308	18.4913		18.5879			18.3933		18.3355	18.4906	18.413	0.822705	-0.1551	0.1551
ENSG00000162236	STX5	I3LPE5	Syntaxin-5	18.8262	19.0007					16.7622	17.6362	19.1181	17.8587		18.1851	18.9134	17.912	18.4127	0.17964	1.0014	-1.0014
ENSG00000127445	PIN1	F1S3G5	Peptidyl-prolyl cis-trans isomerase (EC 5.2.1.8)	19.4032	18.3498						17.9393				17.9245	18.8765	17.9319	18.4042	0.214795	0.9446	-0.9446
ENSG00000127948	POR	A0A287AU33	NADPH--cytochrome P450 reductase (CPR) (P450R) (EC 1.6.2.4)	21.0606	21.2438	17.2383	20.4979	18.9613	20.9362	18.1224					15.5048	19.9896	16.8136	18.4016	0.0542121	3.1759	-3.1759
ENSG00000100284	TOM1	A0A287AT87	Target of myb1 membrane trafficking protein	20.0247	19.9653	18.8023	18.6118	18.9785	19.6208	18.1408	16.9571	17.2669	17.0869	18.6058	16.6444	19.3339	17.4503	18.3921	0.000805094	1.8836	-1.8836
ENSG00000166411	IDH3A	A0A286ZQY6	Isocitrate dehydrogenase [NAD] subunit; mitochondrial	19.0087	19.1682	18.7091	18.5154	17.2268	18.7289				18.1865	18.2511		18.5595	18.2188	18.3892	0.534165	0.3406	-0.3406
ENSG00000178922	HYI	F1S325	Putative hydroxypyruvate isomerase (EC 5.3.1.22)	19.112	18.5725	17.9341	17.2492	17.94	18.3111		17.9085		18.9209	19.3573	18.1255	18.1864	18.578	18.3822	0.379464	-0.3916	0.3916
ENSG00000123130	ACOT9	F1SQ00	Acyl-CoA thioesterase 9	20.6069	20.9617	19.9095	19.7024	19.2231	20.2113	16.1543	18.1508	17.3212	15.4606	18.0467	14.8299	20.1024	16.6605	18.3815	0.000249324	3.4419	-3.4419
ENSG00000205302	SNX2	I3LS12	Sorting nexin 2	20.0392	18.2336	17.7853	17.9955		18.497	18.1096	17.7393	19.4913	17.5995	18.3046		18.5101	18.2488	18.3794	0.630285	0.2613	-0.2613
ENSG00000104805	NUCB1	F1RIP6	Nucleobindin-1 precursor	20.3263	19.7577	19.2891	19.1161	17.3668	18.873	17.3307		17.3236	16.6757	19.2197		19.1215	17.6374	18.3794	0.0579423	1.4841	-1.4841
ENSG00000138119	MYOF	F1SC82	Myoferlin	19.9864	19.8949	18.711	17.814	16.9783	18.4876	18.9246	17.4196	19.3158	17.2254	18.6154	17.1364	18.6453	18.1061	18.3757	0.403063	0.5391	-0.5391
ENSG00000127084	FGD3	I3LQP8	FYVE; RhoGEF and PH domain containing 3	19.9311	19.7809	18.7918	18.6201	18.6915	18.9775	17.2447	18.34	18.6733	16.3253	17.5071		19.1321	17.618	18.3751	0.00897783	1.5141	-1.5141
ENSG00000150768	DLAT	K9IW70	Acetyltransferase component of pyruvate dehydrogenase complex (EC 2.3.1.12)	19.9913	20.7127	19.4978	19.7477	18.2962	19.6421	17.5115	18.001	17.4063	16.5974	17.6217	15.3841	19.6479	17.087	18.3674	0.000484812	2.5609	-2.5609
ENSG00000120805	ARL1	Q52NJ5	ADP ribosylation factor like GTPase 1 (ADP-ribosylation factor-like protein 1)	18.2702	18.7627	18.9857	19.2483	19.1323	20.027				16.5918	18.7231		19.071	17.6574	18.3642	0.07721	1.4136	-1.4136
ENSG00000276838	SERPINF1	Q0PM28	Pigment epithelium-derived factor precursor	20.8668	20.3608	17.9452	17.9709	17.2382	16.7135		18.3315	17.8545	17.9479	19.2831	17.5212	18.5158	18.1876	18.3517	0.696198	0.3281	-0.3281
ENSG00000165688	PMPCA	A0A286ZRT5	Peptidase; mitochondrial processing alpha subunit	15.9195	16.4557	20.1818	18.4554			20.6007	19.1679	19.3282	19.4533	16.1855		17.7531	18.9471	18.3501	0.351337	-1.1939	1.1939
ENSG00000281434	NDUFA10	F1SIS9	NADH dehydrogenase [ubiquinone] 1 alpha subcomplex subunit 10; mitochondrial		18.8556	19.1863	19.1422	17.447	19.0439	18.2174	17.5117			18.4573	17.6184	18.735	17.9512	18.3431	0.105576	0.7837	-0.7837
ENSG00000115685	PPP1R7	A0A287AZ47	Protein phosphatase 1 regulatory subunit 7	19.8	19.0815	19.8725	16.1539	17.5232	19.5603		18.9323	16.9525		18.07		18.6652	17.9849	18.325	0.507729	0.6802	-0.6802
ENSG00000173692	PSMD1	F1SMW9	26S proteasome non-ATPase regulatory subunit 1	19.8054	19.4541	18.6326	15.6848	17.614	18.4075	17.9057	19.4025	18.8481	18.3448	19.4436	16.3529	18.2664	18.3829	18.3246	0.882609	-0.1164	0.1164
ENSG00000158125	XDH	F1S3Y7	Xanthine dehydrogenase/oxidase	20.0202	21.4198	20.3205	17.0663	18.3123	18.8325	17.3222	17.5651	17.1306	17.3409	17.7069	16.8261	19.3285	17.3153	18.3219	0.0114121	2.0131	-2.0131
ENSG00000137076	TLN1	F1SFZ8	Talin-1	20.9148	20.2999	19.0123	18.1147	20.6008	19.522	17.1994	16.7846	17.7482	15.3514	17.5667	16.7061	19.744	16.8927	18.3184	0.000460011	2.8512	-2.8512
ENSG00000100129	EIF3L	F1SKN5	Eukaryotic translation initiation factor 3 subunit L (eIF3l) (Eukaryotic translation initiation factor 3 subunit 6-interacting protein) (Eukaryotic translation initiation factor 3 subunit E-interacting protein)	19.824	19.7365	18.3305	16.9638	19.329	19.1649	17.0721	18.2221		16.8564	18.8138	17.6146	18.8914	17.7158	18.3036	0.0769049	1.1755	-1.1755
ENSG00000214078	CPNE1	F1S4V8	Copine-1	20.4428	18.3956	19.1261	17.5445	17.8307	18.2173	17.5272			18.0723	18.1422	18.2777	18.5928	18.0048	18.2988	0.319512	0.588	-0.588
ENSG00000161618	ALDH16A1	F1RHZ9	Aldehyde dehydrogenase 16 family member A1	19.5699	18.6386	18.867		17.8766	17.7786	16.0638	17.7069	19.2224	17.4988	19.2099	18.5895	18.5461	18.0485	18.2973	0.446127	0.4975	-0.4975
ENSG00000102572	STK24	F1RP42	Serine/threonine kinase 24	19.878	20.137	17.951	18.873	19.4762	19.6827		16.6983			18.2113	16.8606	19.3329	17.2567	18.2948	0.00843163	2.0762	-2.0762
ENSG00000100412	ACO2	P16276	Aconitate hydratase; mitochondrial (Aconitase) (EC 4.2.1.3) (Citrate hydro-lyase)	20.2009	20.1557	19.731	18.709		18.6968	19.133	16.6507	17.0604	16.4802	17.2397	15.9722	19.4986	17.0893	18.294	0.00246943	2.4092	-2.4092
ENSG00000124802	EEF1E1	A0A286ZWJ2	Eukaryotic translation elongation factor 1 epsilon-1	19.615	19.185	19.2429	15.5346			18.4255	18.3395	18.3599	17.635	18.17		18.3943	18.1859	18.2901	0.814876	0.2084	-0.2084
ENSG00000142173	COL6A2	I3LQ84	Collagen type VI alpha 2 chain	20.1098	19.516	19.7725		15.0092	16.036	19.1554		19.6479	16.8397	18.2646		18.0887	18.4769	18.2828	0.777643	-0.3882	0.3882
ENSG00000130726	TRIM28	A0A287BNE9	Tripartite motif containing 28	20.7864	20.1973	19.8847	16.8498	16.8545	18.6339	18.2144	17.4886	18.9629	17.0822	18.1405	16.27	18.8677	17.6931	18.2804	0.172627	1.1745	-1.1745
ENSG00000133315	MACROD1	E7EBY5	MACRO domain containing protein 1 (O-acetyl-ADP-ribose deacetylase MACROD1)	20.1877	20.5893	19.1819	18.7228	17.3905	19.0169	18.2098	17.0274	17.3824	17.0636		17.1949	19.1815	17.3756	18.2785	0.00934919	1.8059	-1.8059
ENSG00000135069	PSAT1	F1SIJ9	Phosphoserine aminotransferase (EC 2.6.1.52)	20.6111	19.9366	18.9442	17.3396	18.1576	18.1513		17.8596	18.6322	16.6024			18.8567	17.698	18.2773	0.205276	1.1586	-1.1586
ENSG00000084674	APOB	F1SCV9	Apolipoprotein B-100	19.0838	18.3328	17.7732	14.7775	18.1933	17.8236	18.1413	18.6609	20.2434	18.3595	20.0617	17.8769	17.664	18.8906	18.2773	0.126436	-1.2265	1.2265
ENSG00000106333	PCOLCE	I3LEE6	Procollagen C-endopeptidase enhancer	19.3216	19.7804	18.8909				16.1711	17.1249		15.8518	18.6025	18.3519	19.3309	17.2204	18.2756	0.032773	2.1104	-2.1104
ENSG00000069974	RAB27A	Q4LE85	Ras-related protein Rab-27A	18.2612	19.8188		18.6013	18.6544	18.2246	17.2748	18.2753	18.3564	18.3919	17.6161	17.0921	18.712	17.8344	18.2732	0.0420302	0.8776	-0.8776
ENSG00000160883	HK3	K7GS73	Hexokinase 3	20.0866	19.9623	17.5102	20.7864	22.9769	21.5253		16.6304		16.6435	15.5584	15.4286	20.4746	16.0652	18.2699	0.00185815	4.4093	-4.4093
ENSG00000104325	DECR1	D6QST6	2;4-dienoyl-CoA reductase 1 (2;4-dienoyl-CoA reductase; mitochondrial)	16.3652	17.496	19.4852	18.6272		18.5398	18.7385	18.1884	18.0451	18.5523	18.8454	18.2432	18.1026	18.4354	18.269	0.527308	-0.3328	0.3328
ENSG00000185873	TMPRSS11B	F1RUS1	Transmembrane protease serine (EC 3.4.21.-)	20.5077	21.3657	18.0346	20.0225	18.7523	19.3629	16.6218	17.9336		16.7222	16.3775	16.6556	19.6742	16.8621	18.2681	0.00113203	2.812	-2.812
ENSG00000188112	C6orf132	A0A286ZRH1	Chromosome 6 open reading frame 132	21.6162	21.3798	19.7942	20.5161	18.7047	20.1714	17.2484	16.8699	16.9149		15.8809	13.8763	20.3637	16.158	18.2609	0.000288553	4.2057	-4.2057
ENSG00000168350	DEGS2	F1SAQ0	Delta 4-desaturase; sphingolipid 2	18.7869	19.0039		18.9723	17.5438	19.1729	19.542	17.2486		17.5573	16.9525		18.6959	17.8251	18.2605	0.198473	0.8708	-0.8708
ENSG00000085377	PREP	P23687	Prolyl endopeptidase (PE) (EC 3.4.21.26) (Post-proline cleaving enzyme)	18.9976	18.9269	16.3135	16.5319	17.4895	17.9908		18.7541	18.8164	18.3288	19.0659	19.063	17.7083	18.8056	18.2569	0.0695524	-1.0972	1.0972
ENSG00000213995	NASP	A0A286ZVH5	Nuclear autoantigenic sperm protein	21.7396	19.6882	15.917	16.1872		17.4393	18.9762	16.9321	18.286	18.0362	19.5141	17.9851	18.1942	18.2882	18.2412	0.932444	-0.094	0.094
ENSG00000133574	GIMAP4	K9IVM5	GTPase IMAP family member 4	18.844	18.5458	17.8841	19.9925	20.9041	18.8636	16.9193	16.4889	16.8279	16.575	17.6463	19.3864	19.1723	17.3072	18.2398	0.0144119	1.865	-1.865
ENSG00000115233	PSMD14	F1RPQ3	Proteasome 26S subunit; non-ATPase 14		18.0638	18.6238	17.4672	18.5869	18.9774	18.015	17.5984	18.8434		18.4748	17.6911	18.3438	18.1245	18.2341	0.552516	0.2193	-0.2193
ENSG00000125977	EIF2S2	F1S4Y8	Eukaryotic translation initiation factor 2 subunit beta	19.3721	18.728	22.9407	19.2887	17.6364	18.3886	17.0856	17.2043			17.0995	16.8205	19.3924	17.0524	18.2224	0.0386372	2.34	-2.34
ENSG00000197448	GSTK1	F1SRV4	Glutathione S-transferase kappa (EC 2.5.1.18)	21.0999	20.6633	18.3572	18.0874	17.9442	20.5526	15.8853	16.7908	17.4009		17.8511		19.4507	16.982	18.2163	0.0167619	2.4687	-2.4687
ENSG00000178127	NDUFV2	F1SM98	Uncharacterized protein	20.7512	20.7826	19.9551	19.3379	17.0994	19.4083	17.7359	16.7823				16.0129	19.5557	16.8436	18.1996	0.017222	2.7121	-2.7121
ENSG00000170017	ALCAM	A0A287AT81	Activated leukocyte cell adhesion molecule	20.6603	20.8038	20.5746	18.9035	17.0607	18.7886	18.1443	16.2516	17.6201	16.0429	17.5274	15.9532	19.4652	16.9232	18.1942	0.00540319	2.5419	-2.5419
ENSG00000163932	PRKCD	A0A287B8W9	Protein kinase C delta type (EC 2.7.11.13) (nPKC-delta)	17.7126	18.6599	17.6992	18.7169	18.0784	19.8553		17.7297			18.1317		18.4537	17.9307	18.1922	0.428506	0.5229	-0.5229
ENSG00000185567	AHNAK2	A0A287AE45	Uncharacterized protein	20.918	20.8984	21.4227	19.488	17.5621	19.4786	18.6325	17.4573	17.875	13.6143	16.7609	14.1946	19.9613	16.4224	18.1919	0.00600341	3.5389	-3.5389
ENSG00000139921	TMX1	A0A286ZVL1	Thioredoxin related transmembrane protein 1	20.5815	20.5675	17.899	19.8905	18.8151	19.3622	17.572	16.8964	16.2012		16.7428		19.5193	16.8531	18.1862	0.0017689	2.6662	-2.6662
ENSG00000101557	USP14	I3L945	Ubiquitin specific peptidase 14	20.1454	19.2166	19.3379	16.8832		19.184		16.92	18.1041		17.2153		18.9534	17.4131	18.1833	0.0936546	1.5402	-1.5402
ENSG00000131069	ACSS2	F1S4Y0	Acetyl-coenzyme A synthetase; cytoplasmic	19.6949	18.9926	18.1695	17.8628	18.1944	17.0608			18.7768			17.2701	18.3291	18.0234	18.1762	0.704408	0.3057	-0.3057
ENSG00000104067	TJP1	I3L5H6	Uncharacterized protein	20.6654	20.4633	18.6433	18.1064	18.1931	19.4871	17.5081	17.1731	14.6206	17.696	18.4662		19.2597	17.0928	18.1762	0.0212415	2.1668	-2.1668
ENSG00000101361	NOP56	F1S895	Nucleolar protein 56	18.1649	17.9865	19.8059	16.8539		16.7529	18.0723	18.281	18.9203	18.185	19.0857	18.0535	17.9128	18.4329	18.1729	0.36009	-0.52	0.52
ENSG00000051620	HEBP2	F1S6A9	Uncharacterized protein	18.1539	18.0895	18.4994			19.2331	17.2868	17.9288	18.2797	17.4053	18.327		18.4939	17.8455	18.1697	0.0951369	0.6483	-0.6483
ENSG00000006125	AP2B1	A0A287AZ79	AP complex subunit beta	19.6303	19.3553	18.8358	18.3851	18.2218	18.9514	17.2496	17.0721	18.1497	16.7643	17.9238		18.8966	17.4319	18.1642	0.00196865	1.4647	-1.4647
ENSG00000198720	ANKRD13B	A0A287AAN5	Ankyrin repeat domain 13B				17.7513	16.3825	17.16	18.5897	19.0709		20.4813	17.8813	20.0471	17.0979	19.214	18.1559	0.0226222	-2.116	2.116
ENSG00000149781	FERMT3	F1RQ01	Fermitin family member 3	18.3761	18.2569		19.3765	21.0868	19.4571	17.6818	16.5891	16.9955	18.1073	15.6241		19.3106	16.9995	18.1551	0.008553	2.311	-2.311
ENSG00000121060	TRIM25	K9IWC7	E3 ubiquitin/ISG15 ligase TRIM25	19.318	19.1335	19.136	18.468	18.0133	18.731	17.5346		17.7968	17.1263	17.5564		18.7999	17.5035	18.1517	0.00153354	1.2964	-1.2964
ENSG00000104808	DHDH	Q9TV69	Trans-1;2-dihydrobenzene-1;2-diol dehydrogenase (EC 1.3.1.20) (D-xylose 1-dehydrogenase) (D-xylose-NADP dehydrogenase) (EC 1.1.1.179) (Dimeric dihydrodiol dehydrogenase) (Sus2DD)	22.4752	15.8675		16.1494	17.3223	17.6432		18.3552		18.4726	18.4731	18.3101	17.8915	18.4027	18.1471	0.717078	-0.5111	0.5111
ENSG00000143819	EPHX1	A0A2C9F385	Epoxide hydrolase (EC 3.3.2.9)	20.1876	20.321	17.5325	18.0021	19.5837	19.6752		15.9546	19.3268	15.0097	18.42	16.5741	19.217	17.057	18.137	0.0382755	2.16	-2.16
ENSG00000118113	MMP8	F1SV69	Matrix metalloproteinase (EC 3.4.24.-)				18.6339	19.7848	18.4416		17.5146	18.0079	16.4124			18.9534	17.3116	18.1325	0.0599584	1.6418	-1.6418
ENSG00000094963	FMO2	F1S6B6	Flavin-containing monooxygenase (EC 1.-.-.-)	17.5866	21.2602	18.3624	19.8316	19.2916	20.618		16.769				16.7181	19.4917	16.7435	18.1176	0.0364945	2.7482	-2.7482
ENSG00000156675	RAB11FIP1	A0A287AW49	Uncharacterized protein	20.2805	20.2861	19.3191	20.443	17.9206	19.7724	18.1485	15.6974		15.8512	17.769	15.2417	19.6702	16.5415	18.1059	0.00134953	3.1287	-3.1287
ENSG00000089289	IGBP1	K7GQ35	Uncharacterized protein	17.9397	18.0542	17.4078	17.6194	18.0359	18.0664	18.2718	18.4765	18.2497		18.427		17.8539	18.3562	18.105	0.00928039	-0.5023	0.5023
ENSG00000133110	POSTN	A0A287B1R3	Periostin isoform 1 precursor	20.3862	19.3219	19.7687			16.4394	15.8044	16.1456	18.4238		18.4319		18.979	17.2014	18.0902	0.165848	1.7775	-1.7775
ENSG00000142973	CYP4B1	F1S3W8	Cytochrome P450 family 4 subfamily B member 1				15.6499	18.2353	20.5769					20.227	15.7823	18.154	18.0046	18.0793	0.95564	0.1493	-0.1493
ENSG00000100353	EIF3D	F1SKJ5	Eukaryotic translation initiation factor 3 subunit D (eIF3d) (Eukaryotic translation initiation factor 3 subunit 7) (eIF-3-zeta)	17.9404	17.2	17.8363		17.2076	17.5514	17.8079	18.6847		18.5917	19.1023	18.808	17.5471	18.5989	18.073	0.00412324	-1.0518	1.0518
ENSG00000116747	TROVE2	A0A287B742	TROVE domain family member 2	18.605	18.8269	18.0506	16.0809	18.3734	18.4865	16.9032	18.6492	17.9997	17.9324	19.0113	17.903	18.0705	18.0664	18.0684	0.993734	0.004	-0.004
ENSG00000100591	AHSA1	F1SE06	Activator of HSP90 ATPase activity 1	18.5025	17.8291	17.295			18.3568		17.3006		17.1404	19.4909	18.6125	17.9958	18.1361	18.066	0.829363	-0.1402	0.1402
ENSG00000113407	TARS	F1SP18	Threonyl-tRNA synthetase	19.7976	19.9192	19.0909	19.1582	20.0564	18.8465	17.3801	16.0046		14.4961		18.6914	19.4781	16.643	18.0605	0.00571278	2.8351	-2.8351
ENSG00000141543	EIF4A3	A6M931	Eukaryotic initiation factor 4A-III (eIF-4A-III) (eIF4A-III) (EC 3.6.4.13) (ATP-dependent RNA helicase DDX48) (ATP-dependent RNA helicase eIF4A-3) (DEAD box protein 48) (Eukaryotic translation initiation factor 4A isoform 3) [Cleaved into: Eukaryotic initiation factor 4A-III; N-terminally processed]	20.4722	17.6739	19.3124	17.9139	17.9304		15.5363	17.7652	18.5083		18.1993	17.227	18.6605	17.4472	18.0538	0.144585	1.2133	-1.2133
ENSG00000072210	ALDH3A2	A0A287B9G0	Aldehyde dehydrogenase	20.0777	20.8341	18.4514	16.3414	16.7626	19.0692	16.6264			17.2472	17.9144	18.1182	18.5893	17.4765	18.0329	0.274421	1.1128	-1.1128
ENSG00000117594	HSD11B1	A0A287B2Z3	Hydroxysteroid 11-beta dehydrogenase 1	20.2901	20.4792	18.7345	19.8742	18.4283	18.8718	17.1014			16.1262			19.4463	16.6138	18.0301	0.00640813	2.8324	-2.8324
ENSG00000160703	NLRX1	F1SAH1	NLR family member X1	19.0522	20.3618	19.3505	18.5176	17.0732	19.2455	16.6007	17.6566	16.9761	16.9655	17.3738		18.9334	17.1145	18.0239	0.00671303	1.8188	-1.8188
ENSG00000119689	DLST	Q9N0F1	Dihydrolipoyllysine-residue succinyltransferase component of 2-oxoglutarate dehydrogenase complex; mitochondrial (EC 2.3.1.61) (2-oxoglutarate dehydrogenase complex component E2) (OGDC-E2) (Dihydrolipoamide succinyltransferase component of 2-oxoglutarate dehydrogenase complex) (E2K) (E2o) (PE2o)	19.0282	19.4056	17.1043	19.2157	18.0133	19.257	16.8426	16.4616	17.4653	16.6829	18.7187	17.9253	18.6706	17.3494	18.01	0.0276913	1.3212	-1.3212
ENSG00000174348	PODN	F1S762	Non-specific lipid-transfer protein	20.4173	20.0809	19.5042	19.3531	15.7901	19.3307	17.5925		16.2661				19.0793	16.9293	18.0043	0.144743	2.1499	-2.1499
ENSG00000004455	AK2	A0A287AH85	Adenylate kinase 2; mitochondrial (AK 2) (EC 2.7.4.3) (ATP-AMP transphosphorylase 2) (ATP:AMP phosphotransferase) (Adenylate monophosphate kinase)	21.6194	20.8678	18.9642	18.8587	18.7929	17.9674		16.5614	16.7072			16.1977	19.5117	16.4887	18.0002	0.00911544	3.0229	-3.0229
ENSG00000076944	STXBP2	F1SCI9	Syntaxin-binding protein 2	19.2526	19.9341	18.0552	19.142	20.8305	19.7289		17.3071	15.4175	15.3495	17.8131		19.4905	16.4717	17.9811	0.00237532	3.0188	-3.0188
ENSG00000184110	EIF3B	M3TYC1	Eukaryotic translation initiation factor 3 subunit B (eIF3b) (Eukaryotic translation initiation factor 3 subunit 9) (eIF-3-eta)	20.3286	19.5733	17.8259	15.8379	17.4821	19.1877	17.0883	17.5548		17.5165	18.0241	17.7076	18.3725	17.5782	17.9753	0.318827	0.7942	-0.7942
ENSG00000100567	PSMA3	F1SSL6	Proteasome subunit alpha type (EC 3.4.25.1)	18.3095	18.2542	19.9096		17.158			17.2318	16.4837	17.8745	18.2716		18.4078	17.4654	17.9366	0.220016	0.9424	-0.9424
ENSG00000166825	ANPEP	F1SK03	Aminopeptidase (EC 3.4.11.-)	16.8165	18.8013	17.8189						18.273		17.5594	18.2201	17.8122	18.0174	17.9148	0.756171	-0.2051	0.2051
ENSG00000084623	EIF3I	A0A287B3Y1	Eukaryotic translation initiation factor 3 subunit I (eIF3i) (Eukaryotic translation initiation factor 3 subunit 2) (eIF-3-beta) (eIF3 p36)	20.2289	18.9999	16.2139	15.6258	18.5256	19.1157		17.7389	17.1856	17.6089	18.3158	17.6438	18.1183	17.6986	17.9085	0.625036	0.4197	-0.4197
ENSG00000073921	PICALM	A0A286ZU42	Phosphatidylinositol-binding clathrin assembly protein	20.3671	20.3215	19.2934	16.6198	16.9006	18.3547			17.2273		17.1184		18.6428	17.1728	17.9078	0.274173	1.47	-1.47
ENSG00000170759	KIF5B	F1RWC5	Kinesin-like protein	20.1148	19.9021	18.7234	18.6495	18.3262	19.3684	17.0554	16.7553		16.2435	17.9345	15.1755	19.1807	16.6328	17.9068	0.000925971	2.5479	-2.5479
ENSG00000172053	QARS	M3TYW5	Glutaminyl-tRNA synthetase (Glutamyl-prolyl-tRNA synthetase)	19.9837	19.3831	17.244		18.4936	19.1369		18.5466			16.8774	15.4116	18.8482	16.9452	17.8967	0.0809856	1.9029	-1.9029
ENSG00000189091	SF3B3	A0A286ZVS0	Splicing factor 3b subunit 3	19.6068	19.677	18.8337	15.5275	17.4852	18.0401	17.2631	17.5023	17.0361	17.4742	18.9685	17.3287	18.195	17.5954	17.8952	0.4109	0.5995	-0.5995
ENSG00000130826	DKC1	A0A287BDL1	H/ACA ribonucleoprotein complex subunit 4	20.1941	19.9234	19.4955	17.4685	16.534	17.5251					17.5512	16.9652	18.5234	17.2582	17.8908	0.314019	1.2652	-1.2652
ENSG00000280759	AP2A2	K9J6K8	AP-2 complex subunit alpha	19.471	19.2688	18.6706	17.7454	17.7029	18.1557	16.4472	17.5519		17.082	18.2106	17.054	18.5023	17.2691	17.8857	0.0192185	1.2331	-1.2331
ENSG00000138663	COPS4	A0A287AXL6	COP9 signalosome complex subunit 4	18.18	17.7041			17.4944	18.0087	17.1321		18.3235	17.8113	18.3048	17.9337	17.8468	17.901	17.8739	0.852039	-0.0541	0.0541
ENSG00000140945	CDH13	F1S5S4	Cadherin-13 precursor	20.867	20.1395	19.9943	17.2746	15.2656	16.884	17.7666	16.8505	17.4137	17.6585	17.4974	16.7007	18.4041	17.3145	17.8593	0.268977	1.0896	-1.0896
ENSG00000136628	EPRS	F1S9K5	Glutamyl-prolyl-tRNA synthetase	19.4934	18.7117	18.5403	15.9559	16.9603	15.8755	17.6408	18.4196	16.2839	19.1874	18.8369	18.2715	17.5895	18.1066	17.8481	0.509588	-0.517	0.517
ENSG00000134762	DSC3	I3LRH7	Desmocollin 3	19.6568	19.2563	19.7974	19.3379		17.9357	17.2451	16.5259		16.0675		15.9486	19.1968	16.4467	17.8218	0.000519671	2.75	-2.75
ENSG00000143520	FLG2	I3L7I3	Filaggrin family member 2	14.3784	18.4391	15.5475	17.4813	20.0844	20.0573	16.254	18.3299	16.6438	18.2535	19.1947	19.1586	17.6646	17.9724	17.8185	0.782485	-0.3078	0.3078
ENSG00000196169	KIF19	I3LEH8	Kinesin family member 19		15.3492	18.4687			15.9243	18.8464	18.6781	18.9076	18.9221	19.0542	19.8981	16.5807	19.051	17.8158	0.00828531	-2.4702	2.4702
ENSG00000095139	ARCN1	A0A287A480	Coatomer subunit delta	19.3703	19.5015	17.978	18.14	16.9963	19.0279	16.3743	17.0333	18.1111		16.9625		18.5023	17.1203	17.8113	0.0419892	1.3819	-1.3819
ENSG00000113595	TRIM23	A0A286ZLQ0	Tripartite motif containing 23	17.2556	19.0714	18.4537	19.6199	18.2081	19.5698	17.3111	17.1358			17.3359	15.8462	18.6964	16.9072	17.8018	0.0109091	1.7892	-1.7892
ENSG00000161849	KRT84	F1SGI2	Keratin 84		20.0352				16.491	15.8678	16.4289	16.6497	18.0355	19.2618	17.7674	18.2631	17.3351	17.7991	0.486686	0.928	-0.928
ENSG00000123329	ARHGAP9	F1SKH5	Rho GTPase activating protein 9	14.7513	16.8665	17.7554	17.4351	17.1711	15.7502	19.9424	19.191	19.0297	19.3837	17.9288	18.0199	16.6216	18.9159	17.7688	0.00238476	-2.2942	2.2942
ENSG00000000971	CFH	A0A287B388	Uncharacterized protein	19.9543	18.3721	17.5979	15.9119	15.9279	16.751	16.9956	17.7274	19.1276	17.0934	19.7459	17.9442	17.4191	18.1056	17.7623	0.402142	-0.6864	0.6864
ENSG00000101413	RPRD1B	A0A287B8F2	Regulation of nuclear pre-mRNA domain containing 1B	19.6051	18.0536	17.395			17.7874			18.3391	16.2021	17.1849		18.2102	17.242	17.7261	0.26494	0.9681	-0.9681
ENSG00000198959	TGM2	F1SDX6	Transglutaminase 2	18.6493	16.6202	16.8813					18.1927	17.6597	17.2376	18.5917	18.6189	17.3836	18.0601	17.7218	0.293516	-0.6764	0.6764
ENSG00000143924	EML4	A0A287AUD1	Echinoderm microtubule associated protein like 4	18.4015	18.8878	18.7694	16.8256	16.6042	14.995	16.6335	18.0173	18.6898	17.6483	18.8757	18.2455	17.4139	18.0183	17.7161	0.414622	-0.6043	0.6043
ENSG00000096171	VARS	A0A287BPW4	Valine--tRNA ligase	19.0863	17.8359	17.7125	17.9581	17.5751	17.5242	17.6204	16.6335	18.5022	17.2443	17.1357	17.7603	17.9486	17.4827	17.7157	0.215011	0.4658	-0.4658
ENSG00000129354	AP1M2	I3LE99	Adaptor related protein complex 1 mu 2 subunit		18.9425	17.7866		17.0302	17.9213	17.8276	17.8416	17.3886	17.172	17.8517	16.8881	17.9201	17.4949	17.7075	0.289417	0.4252	-0.4252
ENSG00000198589	LRBA	A0A287A3N7	LPS responsive beige-like anchor protein	18.015	18.1171	18.1663	17.4951	18.6794	18.4943	16.4171	17.2259	17.2315	17.0859	18.1812	17.3393	18.1611	17.2468	17.7039	0.00942491	0.9143	-0.9143
ENSG00000114270	COL7A1	F1SKM1	Collagen type VII alpha 1 chain	19.8984	19.5889	20.329	16.5644			17.6827			16.1992	16.0424	15.3133	19.0951	16.3094	17.7022	0.0306776	2.7856	-2.7856
ENSG00000170458	CD14	Q15KJ1	Monocyte differentiation antigen CD14 (Myeloid cell-specific leucine-rich glycoprotein)		16.9459	16.4226	17.6736	20.0316	17.9267	16.7025	17.6073	16.8363	16.9682	18.1054	19.3239	17.8	17.5905	17.6953	0.777085	0.2095	-0.2095
ENSG00000154174	TOMM70	A0A287BND4	Translocase of outer mitochondrial membrane 70	17.7341	19.2611	19.0972	18.9839	17.6023	18.694	17.016	16.1303	16.3897		17.7618		18.5621	16.8244	17.6932	0.00577423	1.7377	-1.7377
ENSG00000175535	PNLIP	P00591	Pancreatic triacylglycerol lipase (PL) (PTL) (Pancreatic lipase) (EC 3.1.1.3)			18.1282		17.4896	15.9227		17.6116	17.8819	17.8907	18.6607	18.7719	17.1801	18.1633	17.6717	0.135141	-0.9832	0.9832
ENSG00000072274	TFRC	Q8HZV3	Transferrin receptor protein 1 (TR) (TfR) (TfR1) (Trfr) (CD antigen CD71)	19.49	19.623	18.2634	16.8027		16.9012	17.1285		17.1103				18.216	17.1194	17.6677	0.328459	1.0966	-1.0966
ENSG00000187242	KRT12	A0A287A6N9	Keratin 12			18.1992			17.0026	17.409		17.6592		18.1027		17.6009	17.7236	17.6623	0.827684	-0.1227	0.1227
ENSG00000183207	RUVBL2	F1RIP4	RuvB-like helicase (EC 3.6.4.12)	20.157	19.6334	19.2122	14.791	17.4613	18.9324	17.1243	16.5102		16.5242	17.7943	16.8303	18.3645	16.9566	17.6606	0.158554	1.4078	-1.4078
ENSG00000024422	EHD2	I3LD72	EH domain containing 2	19.6602	18.4706	17.4141	16.9881		17.5143	17.802	15.9722	17.9593		17.4331		18.0094	17.2916	17.6505	0.321623	0.7178	-0.7178
ENSG00000114867	EIF4G1	I3LMH4	Eukaryotic translation initiation factor 4 gamma 1	20.3384	19.6215	18.7165	16.5663	17.3725	17.413	17.3318	16.6494	16.969	16.5496	17.0286		18.338	16.9056	17.6218	0.0621416	1.4324	-1.4324
ENSG00000135269	TES	Q2QLE3	Testin	18.9803	18.8319		15.8958				16.9492	18.0023		17.0496		17.9026	17.3337	17.6181	0.619551	0.5688	-0.5688
ENSG00000105141	CASP14	F1SAN1	Caspase 14; apoptosis-related cysteine peptidase		17.6404		16.2564	19.9215	18.4117		17.2059			16.9196	17.4072	18.0575	17.1775	17.6175	0.379207	0.88	-0.88
ENSG00000090863	GLG1	A0A287AYN4	Golgi glycoprotein 1	19.3191	19.1351	18.8635	18.0347	16.8446	17.8911	17.7841	15.7646	16.9415		16.9939		18.348	16.871	17.6095	0.0345123	1.477	-1.477
ENSG00000004864	SLC25A13	A0A287ALB9	Solute carrier family 25 member 13	19.403	18.8705	17.3029	16.0975	17.7476	18.7415	16.341	16.6298		17.1598	18.501	17.3057	18.0271	17.1874	17.6073	0.225227	0.8397	-0.8397
ENSG00000280682	HYOU1	A0A287A6R6	Hypoxia up-regulated 1	20.0483	19.4713	18.676	18.439	17.377	18.5359	16.9438	16.0118	16.0822	16.4742	17.1559	15.9482	18.7579	16.436	17.5969	0.000304082	2.3218	-2.3218
ENSG00000070814	TCOF1	F1RL66	Treacle ribosome biogenesis factor 1	17.7585	18.3478	18.5205	19.4554	18.3249	18.0439	17.8083	17.1456	17.6553	15.8781	16.1881	15.9846	18.4085	16.7766	17.5925	0.00328512	1.6319	-1.6319
ENSG00000087087	SRRT	I3LI05	Serrate; RNA effector molecule	18.3845	18.001				17.0814		17.2307	18.1137	16.6261	17.6943	17.0712	17.8222	17.3472	17.5847	0.325433	0.4749	-0.4749
ENSG00000151929	BAG3	A0A287APJ3	BCL2 associated athanogene 3	19.4744	19.9358	18.1767	15.477		17.4924	17.1702		18.225	16.667	16.9435	16.118	18.1112	17.0247	17.5679	0.244056	1.0865	-1.0865
ENSG00000167986	DDB1	F1RIE2	Damage specific DNA binding protein 1	17.9198	19.0994	18.1171	16.7894	16.364	17.0044	17.0093	17.2593	17.7674	17.2714	18.5353	17.6698	17.549	17.5854	17.5672	0.939769	-0.0364	0.0364
ENSG00000122218	COPA	F1RJX8	Coatomer subunit alpha	19.9069	19.1104	18.1106	17.0776	16.3103	18.4208	16.7435	16.8023	17.3034	15.7324	18.3254	16.9591	18.1561	16.9776	17.5668	0.0941036	1.1784	-1.1784
ENSG00000162613	FUBP1	A0A287BMF7	Far upstream element binding protein 1	18.8995	18.8829	18.4197	17.0078		17.6767	17.1772		18.1344	16.067	17.4411	15.8293	18.1773	16.9298	17.5536	0.0589111	1.2474	-1.2474
ENSG00000198900	TOP1	F1SDV7	DNA topoisomerase I	18.7149	18.9264	17.9445	17.6413	17.8866	17.5441	17.6873			16.3491	16.952		18.1096	16.9961	17.5528	0.0349076	1.1135	-1.1135
ENSG00000082898	XPO1	A0A287BHC9	Exportin 1	19.7255	19.3875	18.7069	17.5517	19.2818	19.1353		15.7162	17.1779	13.4929	17.3814	16.9257	18.9647	16.1388	17.5517	0.00403618	2.8259	-2.8259
ENSG00000049239	H6PD	K9IVK1	Hexose-6-phosphate dehydrogenase (Glucose 1-dehydrogenase)	18.3966	18.4635	18.1187	17.0935		17.753	17.6333	18.1729	16.6076			15.7429	17.965	17.0391	17.5021	0.138363	0.9258	-0.9258
ENSG00000065150	IPO5	F1RP44	Importin-5	19.7355	19.3286	18.8029	17.6211	18.0874	18.5079	15.4103	16.907	17.0801		15.7924		18.6805	16.2974	17.4889	0.00167956	2.383	-2.383
ENSG00000281123	FCGBP	A0A287BCE6	Fc fragment of IgG binding protein	17.1236	18.7408	15.7709	14.7826			15.7033	18.673	20.0033	17.4296	20.0825	18.2212	16.6044	18.3521	17.4782	0.14553	-1.7477	1.7477
ENSG00000152767	FARP1	I3LPW8	FERM; ARH/RhoGEF and pleckstrin domain protein 1	18.8914	18.7477	17.57	16.9225	15.8908	17.5595	17.4843	16.6637	17.813				17.5969	17.3203	17.4586	0.708598	0.2766	-0.2766
ENSG00000143867	OSBP	F1RMJ9	Oxysterol-binding protein	19.0648	18.8539			16.8479	17.6219		16.5067	17.5521	16.3592	17.39	16.285	18.0971	16.8185	17.4578	0.0539527	1.2786	-1.2786
ENSG00000254986	DPP3	F1RU52	Dipeptidyl peptidase 3 (EC 3.4.14.4) (Dipeptidyl aminopeptidase III) (Dipeptidyl peptidase III)					17.6853	17.589		17.2618			17.4228	17.0802	17.6371	17.2549	17.446	0.0635149	0.3822	-0.3822
ENSG00000136153	LMO7	A0A287BAD8	LIM domain 7	19.174	19.7037	16.3528	18.7889	17.3693	19.5128	15.5394	16.1572	14.8449	16.4578	17.5379	17.7004	18.4835	16.3729	17.4282	0.0139318	2.1105	-2.1105
ENSG00000114841	DNAH1	I3LNF2	Uncharacterized protein		14.919	17.5566	17.6092	17.6838	15.9776	19.5721	18.2207	18.4656	18.2322	17.268	16.8266	16.7492	18.0975	17.4233	0.0732493	-1.3483	1.3483
ENSG00000061676	NCKAP1	A0A287BQ29	NCK associated protein 1	19.4845	19.1086	18.7162	18.1641	17.8598	19.0455	17.1122	15.2153		16.1642	15.888		18.7297	16.0949	17.4123	0.000336223	2.6348	-2.6348
ENSG00000115524	SF3B1	A0A286ZHW0	Splicing factor 3b subunit 1	19.0949	19.8027	18.3785	17.4409		17.5482	15.9619	15.7618	16.0612	16.8943	18.2744	15.2644	18.453	16.3696	17.4113	0.00936683	2.0834	-2.0834
ENSG00000144744	UBA3	A0A287A4L4	Uncharacterized protein	17.7063	18.8206	17.1469	16.3671	17.7979	17.5714	17.3468	15.9708	17.2334	17.6498	17.9166	17.3907	17.5683	17.2513	17.4098	0.477273	0.317	-0.317
ENSG00000165025	SYK	F1RN11	Tyrosine-protein kinase (EC 2.7.10.2)	17.3788	17.3338	16.9703		18.4319	17.2924		17.3629			17.2163	17.2995	17.4814	17.2929	17.3871	0.59122	0.1885	-0.1885
ENSG00000054118	THRAP3	F1SV47	Thyroid hormone receptor-associated protein 3	18.4869	18.2449	17.5977		16.8286	17.2103	16.9448	17.0534	17.0825	16.8282	17.4781		17.6736	17.0773	17.3755	0.107378	0.5962	-0.5962
ENSG00000125844	RRBP1	I3LGC2	Ribosome binding protein 1	20.0165	19.262	17.1597	16.3081		17.8118	16.9136	16.3243	16.5833		16.6919		18.1116	16.6282	17.3699	0.0977339	1.4833	-1.4833
ENSG00000164828	SUN1	A0A287AL99	Sad1 and UNC84 domain containing 1	19.6557	19.681	18.857	18.8021	15.1696	18.2859	18.0218	16.03	16.6701	15.4964	16.4471	15.2732	18.4085	16.3231	17.3658	0.0253623	2.0854	-2.0854
ENSG00000164062	APEH	P19205	Acylamino-acid-releasing enzyme (AARE) (EC 3.4.19.1) (Acyl-peptide hydrolase) (APH) (Acylaminoacyl-peptidase)	18.4264	16.9486			16.4591	16.3743		17.3037	17.962	17.2335	18.3157	17.4784	17.0521	17.6586	17.3554	0.246174	-0.6065	0.6065
ENSG00000023734	STRAP	I3LEQ7	Serine/threonine kinase receptor associated protein	20.1489	19.6067	16.6067	15.8413	16.0678	18.1089			18.879			15.0523	17.73	16.9656	17.3478	0.659034	0.7644	-0.7644
ENSG00000187091	PLCD1	I3L7K2	Phosphoinositide phospholipase C (EC 3.1.4.11)			16.6645	16.8151	16.9106	17.7212		17.1263			18.3993	17.3755	17.0278	17.6337	17.3308	0.217548	-0.6059	0.6059
ENSG00000140464	PML	A0A287AZS0	Promyelocytic leukemia	19.0352	19.3417	16.3798	17.2401	17.0458	17.6786	17.5514		15.8584	16.7342	16.5008	17.6156	17.7868	16.852	17.3194	0.157297	0.9347	-0.9347
ENSG00000154330	PGM5	F1SJE6	Phosphoglucomutase 5	17.9743	17.2034							17.403		17.4533	16.2744	17.5888	17.0435	17.3162	0.412162	0.5452	-0.5452
ENSG00000131473	ACLY	A0A287B3W8	ATP-citrate synthase isoform 2	18.992	18.8156	17.1416	17.8051	18.829	18.5785		15.8405	17.1079	15.3697	16.8902	15.7368	18.3603	16.189	17.2747	0.000959424	2.1712	-2.1712
ENSG00000171236	LRG1	F1S7K2	Leucine rich alpha-2-glycoprotein 1			15.8038		18.6798	16.7982	16.8	17.2427	18.6085	14.6541	19.2835	18.0516	17.0939	17.44	17.267	0.76662	-0.346	0.346
ENSG00000126457	PRMT1	A0A287B7C9	Protein arginine methyltransferase 1		16.4284	19.5812	15.6696	18.1683	17.2034					17.8362	16.3894	17.4101	17.1128	17.2614	0.814879	0.2972	-0.2972
ENSG00000184432	COPB2	A0A286ZPT0	Coatomer subunit beta'	19.4269	19.0684	18.6208	15.7187	17.9941	18.9933	16.1454	17.1511	14.9442		16.6208		18.3037	16.2153	17.2595	0.0289421	2.0884	-2.0884
ENSG00000047849	MAP4	A0A286ZXD9	Microtubule-associated protein	19.4159	18.8816	18.9946	17.3595	15.0608	17.1686	17.3171	16.8015	18.3636	14.4862	16.4776		17.8135	16.6892	17.2514	0.259381	1.1243	-1.1243
ENSG00000133858	ZFC3H1	A0A287AU21	Zinc finger C3H1-type containing		15.3131	17.3544	17.7319	16.7758	17.2093	18.4516	18.2897	17.8494	18.4663	16.0525	16.5121	16.8769	17.6036	17.2402	0.263601	-0.7267	0.7267
ENSG00000070214	SLC44A1	K7GM61	Solute carrier family 44 member 1	18.9381	19.7529	18.2243	16.823	15.3925	17.8795	17.2397	16.1533		17.1339		16.0509	17.835	16.6444	17.2397	0.189341	1.1905	-1.1905
ENSG00000070961	ATP2B1	A0A287BTK2	Calcium-transporting ATPase (EC 3.6.3.8)	18.7719	19.8502	18.1004	17.751	15.9785	18.1529	16.5277	16.2248	17.6809	14.99	17.0792	15.6494	18.1008	16.3586	17.2297	0.0237373	1.7422	-1.7422
ENSG00000037757	MRI1	F1SD78	Methylthioribose-1-phosphate isomerase (M1Pi) (MTR-1-P isomerase) (EC 5.3.1.23) (S-methyl-5-thioribose-1-phosphate isomerase) (Translation initiation factor eIF-2B subunit alpha/beta/delta-like protein)	18.1983	17.5823	17.1614	16.574		16.4057			18.6035		17.896	15.2756	17.1843	17.2583	17.2213	0.934176	-0.0739	0.0739
ENSG00000135094	SDS	K9IVJ5	Serine dehydrates	17.638	17.6836		18.5458	21.2498	19.8969		16.2567				14.5378	19.0028	15.3972	17.2	0.0342885	3.6056	-3.6056
ENSG00000079557	AFM	F1RUM1	Afamin	17.0968	16.2484						17.4667	17.8302	16.4506	18.7308	18.1266	16.6726	17.7209	17.1968	0.179989	-1.0483	1.0483
ENSG00000075673	ATP12A	I3LN55	Sodium/potassium-transporting ATPase subunit alpha (EC 3.6.3.-)	18.6224	18.9942	14.8262	18.3856		18.9559	17.2324	16.9421	17.6414	14.4942	17.6488	14.5938	17.9568	16.4254	17.1911	0.151842	1.5314	-1.5314
ENSG00000140678	ITGAX	K9IVW2	Integrin alpha-X	18.0204	18.2638	15.077	18.9587	21.3498	19.62					17.2686	14.3854	18.5482	15.827	17.1876	0.158654	2.7212	-2.7212
ENSG00000150093	ITGB1	F1RVE7	Integrin beta	21.3065	21.2247	18.667	17.8664	17.657	18.9639			16.8723			13.272	19.2809	15.0721	17.1765	0.0287667	4.2087	-4.2087
ENSG00000138207	RBP4	P27485	Retinol-binding protein 4 (Plasma retinol-binding protein) (PRBP) (RBP)	18.49				18.4972	14.9378	16.2584	15.0482			18.4359	18.3983	17.3083	17.0352	17.1717	0.853002	0.273	-0.273
ENSG00000138674	SEC31A	A0A287B0H0	SEC31 homolog A; COPII coat complex component	18.8126	18.2833	16.066	16.0469	15.8734	17.7413		16.4861	17.7027	15.9033	17.943	17.8765	17.1372	17.1823	17.1598	0.949743	-0.0451	0.0451
ENSG00000166986	MARS	I3LA63	Methionyl-tRNA synthetase	18.6105		16.1523			15.926	17.2667	17.1501	17.1113	17.1011	18.0453	17.8051	16.8962	17.4132	17.1547	0.427099	-0.5169	0.5169
ENSG00000092929	UNC13D	A0A287AM91	Unc-13 homolog D	16.055	18.0115	17.1112	17.7256	17.7498	18.2823	16.8599	16.6825		16.4334	17.2148		17.4892	16.7976	17.1434	0.146387	0.6916	-0.6916
ENSG00000143375	CGN	F1ST04	Cingulin	18.1501	17.8602		15.6315		16.4673	17.3257	16.8124	16.6793	17.4637	17.6823	17.277	17.0272	17.2067	17.117	0.733183	-0.1795	0.1795
ENSG00000110063	DCPS	Q8MIZ3	m7GpppX diphosphatase (EC 3.6.1.59) (DCS-1) (Decapping scavenger enzyme) (Hint-related 7meGMP-directed hydrolase) (Histidine triad nucleotide-binding protein 5) (Histidine triad protein member 5) (HINT-5) (Scavenger mRNA-decapping enzyme DcpS)		17.6985		16.7552				17.1216	15.9674	17.0039	17.4005	17.4346	17.2268	16.9856	17.1062	0.657493	0.2411	-0.2411
ENSG00000145012	LPP	A0A287B350	LIM domain containing preferred translocation partner in lipoma	18.796	19.1888	18.6866	14.7439	16.7194	18.968			15.9939		16.7015		17.8504	16.3477	17.099	0.300183	1.5027	-1.5027
ENSG00000215853	RPTN	K7GKM6	Uncharacterized protein		15.9956			16.7245	18.379		17.0555			17.2569		17.033	17.1561	17.0945	0.901272	-0.123	0.123
ENSG00000205403	CFI	K7GPW1	Uncharacterized protein	18.5204	19.1215	18.1849		17.1353	16.4889	15.9266			15.195	17.7028		17.8902	16.2748	17.0825	0.101476	1.6154	-1.6154
ENSG00000014257	ACPP	A0A287AFE9	Uncharacterized protein					20.4664	16.7009		15.5367		14.7349	16.4304		18.5836	15.5673	17.0755	0.144889	3.0163	-3.0163
ENSG00000143337	TOR1AIP1	A0A287AHM8	Torsin 1A interacting protein 1	18.562	18.6926	17.1317	17.313	15.9299	17.2222	16.7374			15.7871	17.4218		17.4752	16.6487	17.062	0.268071	0.8264	-0.8264
ENSG00000100714	MTHFD1	F1SA74	Methylenetetrahydrofolate dehydrogenase (NADP+ dependent) 1 (Methylenetetrahydrofolate dehydrogenase; cyclohydrolase and formyltetrahydrofolate synthetase 1)	19.8626	19.2367	17.9525	16.8097	16.7432	16.4791	13.8825	18.1425	15.8103	15.648	17.1314	16.6414	17.8473	16.2093	17.0283	0.0777164	1.638	-1.638
ENSG00000146648	EGFR	I3LMY0	Receptor protein-tyrosine kinase (EC 2.7.10.1)	18.8602	18.409	17.7569	17.4106		17.6204	16.7848	16.0653	14.7825	15.5263	17.3579	15.5694	18.0114	16.0143	17.0129	0.00266071	1.997	-1.997
ENSG00000284571	FLII	A0A286ZRM3	FLII; actin remodeling protein	19.3073	19.126	17.8671	15.9607	17.354	17.009	15.367	16.5151	17.4496	15.273	16.5273	16.2239	17.7706	16.2259	16.9982	0.0320457	1.5447	-1.5447
ENSG00000135842	FAM129A	K7GRN9	Protein Niban	18.914	18.7391	15.8716	16.1647	19.0462	17.6254			16.5338	16.4741	15.7327		17.7268	16.2468	16.9868	0.130681	1.48	-1.48
ENSG00000262446	GBA	Q70KH2	Glucosylceramidase (EC 3.2.1.45) (Acid beta-glucosidase) (Beta-glucocerebrosidase) (D-glucosyl-N-acylsphingosine glucohydrolase)	16.6659	19.0724	18.1554	17.9702	17.4888	18.7003	15.4213			15.0473	17.4076		18.0088	15.9587	16.9838	0.0225013	2.0501	-2.0501
ENSG00000001084	GCLC	A0A287ADA9	Glutamate-cysteine ligase catalytic subunit	20.311	18.9849	16.5922		17.4172	16.8028			16.6475		15.1966		18.0216	15.922	16.9718	0.153189	2.0995	-2.0995
ENSG00000173786	CNP	A0A286ZZ12	2';3'-cyclic-nucleotide 3'-phosphodiesterase (CNP) (CNPase) (EC 3.1.4.37)	19.1516	18.665	17.4615	17.4102	17.0459	16.6881			16.8116			15.5115	17.737	16.1615	16.9492	0.0897398	1.5754	-1.5754
ENSG00000103342	GSPT1	I3LNK5	G1 to S phase transition 1	18.893	18.2896				17.3369		16.7135				14.5843	18.1731	15.6489	16.911	0.0831506	2.5242	-2.5242
ENSG00000109606	DHX15	F1S5A8	Pre-mRNA-splicing factor ATP-dependent RNA helicase DHX15	17.2351	17.5982	17.5777	16.3037	17.2153	16.831	17.1292	16.5832		16.1141	16.9682	16.3441	17.1268	16.6277	16.8773	0.108313	0.499	-0.499
ENSG00000013375	PGM3	A0A2C9F380	Phosphoacetylglucosamine mutase (PAGM) (EC 5.4.2.3) (Acetylglucosamine phosphomutase) (N-acetylglucosamine-phosphate mutase)	18.1658	17.5287			17.0031	17.5436			16.5364		15.6805		17.5603	16.1084	16.8344	0.0304879	1.4519	-1.4519
ENSG00000120915	EPHX2	Q6Q2C2	Bifunctional epoxide hydrolase 2 [Includes: Cytosolic epoxide hydrolase 2 (CEH) (EC 3.3.2.10) (Epoxide hydratase) (Soluble epoxide hydrolase) (SEH); Lipid-phosphate phosphatase (EC 3.1.3.76)]	17.0655	15.3382				16.7652	15.882	17.0957		16.7333	18.6944	17.5033	16.3896	17.1817	16.7857	0.31946	-0.792	0.792
ENSG00000100994	PYGB	F1RQQ7	Alpha-1;4 glucan phosphorylase (EC 2.4.1.1)	17.2156	16.484	17.2246	15.5	16.5236	17.3264	16.0455	16.3644	17.2913	16.2719	17.6658	17.0136	16.7123	16.7754	16.7439	0.874216	-0.0631	0.0631
ENSG00000055044	NOP58	I3LDD2	NOP58 ribonucleoprotein	19.9467	19.4001	18.2073	16.4778	17.9702	17.4108	15.6237	14.4091	16.3969	14.8755	15.3873	14.7849	18.2354	15.2462	16.7408	0.00052634	2.9891	-2.9891
ENSG00000119139	TJP2	A0A287BJI9	Tight junction protein ZO-2	19.933	19.1891	17.851	17.145	16.5259	18.8722			16.9551		16.0089	12.4521	18.2527	15.1387	16.6957	0.0342486	3.114	-3.114
ENSG00000147010	SH3KBP1	F1SQN7	SH3 domain containing kinase binding protein 1	17.2971	17.3336	16.8146	17.1352	17.7877	15.4687		16.164		16.4742			16.9728	16.3191	16.6459	0.319183	0.6537	-0.6537
ENSG00000065427	KARS	A0A287AKI9	Lysine--tRNA ligase (EC 6.1.1.6) (Lysyl-tRNA synthetase)	18.078	16.5999		15.33		16.3266	17.1179		17.4267		16.8181	15.4435	16.5836	16.7015	16.6425	0.874737	-0.1178	0.1178
ENSG00000124107	SLPI	P22298	Antileukoproteinase (ALP) (Secretory leukocyte protease inhibitor) (Fragment)	21.7924	22.6762	20.2347	23.6745	23.7608	23.7061	10.603	10.603	10.603	10.603	10.603	10.603	22.6407	10.603	16.6218	1.40595e-09	12.0376	-12.0376
ENSG00000163527	STT3B	F1RRF2	STT3B; catalytic subunit of the oligosaccharyltransferase complex	18.2092	19.466	17.0979	17.0483	15.8102	17.8251	15.5968	15.3888		15.8837	16.0706	15.3432	17.5761	15.6566	16.6164	0.00851829	1.9195	-1.9195
ENSG00000147251	DOCK11	F1RU77	Dedicator of cytokinesis 11	14.6429	18.6737	17.0726	17.5744	18.9131	17.6099		16.2427			15.2136		17.4144	15.7281	16.5712	0.198056	1.6863	-1.6863
ENSG00000134684	YARS	I3L804	Tyrosine--tRNA ligase (EC 6.1.1.1) (Tyrosyl-tRNA synthetase)	18.8911	18.1149	17.3954	15.9218	16.7476	17.0639	14.9274	16.3257		16.4545	15.4045		17.3557	15.778	16.5668	0.0315889	1.5776	-1.5776
ENSG00000156709	AIFM1	F1RTH3	Apoptosis-inducing factor 1; mitochondrial	18.0096	18.9377	17.0364	15.3487		15.296	16.0847				16.2878	16.2378	16.9256	16.2034	16.5645	0.480967	0.7222	-0.7222
ENSG00000126777	KTN1	A0A286ZTV9	Kinectin	19.477	19.4728	16.9725	17.027		18.4849	15.2553		14.3516				18.2868	14.8034	16.5451	0.0150942	3.4833	-3.4833
ENSG00000139613	SMARCC2	A0A287ALB2	SWI/SNF related; matrix associated; actin dependent regulator of chromatin subfamily c member 2	18.2514	17.2616	17.7951		15.6192	15.9321		16.1259	16.3797	15.5454	16.2375		16.9718	16.0721	16.522	0.18117	0.8997	-0.8997
ENSG00000016490	CLCA1	A0A287A0E9	Calcium-activated chloride channel regulator 1		17.8756	15.6141		13.0837			16.1855	17.2997	17.4099	19.1094	17.5691	15.5244	17.5147	16.5196	0.144743	-1.9903	1.9903
ENSG00000189001	SBSN	A0A287AR98	Suprabasin	19.5215	15.4035		17.7989		17.2018	15.5636				15.5317		17.4814	15.5476	16.5145	0.203712	1.9338	-1.9338
ENSG00000151150	ANK3	K7GNQ7	Uncharacterized protein	19.9784	19.5767	19.393	14.7308		16.578	16.5401	13.3679					18.0513	14.954	16.5027	0.165872	3.0973	-3.0973
ENSG00000077097	TOP2B	F1RS45	DNA topoisomerase 2 (EC 5.99.1.3)	18.9409	18.8215	17.8619	17.0878	16.2662	16.6794		16.698		13.7022	15.7091		17.6096	15.3697	16.4897	0.0387982	2.2399	-2.2399
ENSG00000196576	PLXNB2	A0A286ZZK9	Plexin B2	19.8995	19.9209	17.8616	18.2122		17.2415		14.0908	13.996	14.8188			18.6271	14.3018	16.4644	0.00120964	4.3252	-4.3252
ENSG00000166747	AP1G1	F1S3C7	AP-1 complex subunit gamma		18.3704	13.6801	16.9513	16.6176	17.9143		15.9458		15.6838	16.9626	16.0334	16.7067	16.1563	16.4315	0.585052	0.5503	-0.5503
ENSG00000141385	AFG3L2	I3LLQ8	AFG3 like matrix AAA peptidase subunit 2	17.3432	18.2632	16.5593	16.4266		16.1945	16.5115		17.3232	13.7625			16.9573	15.8657	16.4115	0.287428	1.0915	-1.0915
ENSG00000283158	MUC5AC	A0A287ANG4	Uncharacterized protein	16.6964	17.692		16.5866	15.0817	18.4586	15.9017	15.4442	15.4184	14.6237	16.7521	17.2594	16.903	15.8999	16.4015	0.170745	1.003	-1.003
ENSG00000124571	XPO5	F1RRK9	Exportin 5	17.6809	17.5211	17.4669	14.5074	15.7498	17.107		14.5609	17.0477		16.4766		16.6721	16.0284	16.3503	0.500285	0.6436	-0.6436
ENSG00000050405	LIMA1	B0KYV5	LIM domain and actin-binding protein 1 (Epithelial protein lost in neoplasm)	18.8707	18.4847	17.3624	15.5516		16.1096	15.317	14.9373			15.8573		17.2758	15.3705	16.3231	0.0743296	1.9053	-1.9053
ENSG00000108883	EFTUD2	F1RQZ9	Elongation factor Tu GTP binding domain containing 2	18.104	15.6698	17.9855	17.4494		16.3899	15.493	15.9352			15.5914	14.9587	17.1197	15.4945	16.3071	0.0236465	1.6252	-1.6252
ENSG00000168016	TRANK1	F1RRD4	Uncharacterized protein	15.6608	13.5737	16.6501				18.0794	17.4938	18.3749	16.7963	16.3535	16.7489	15.2948	17.3078	16.3013	0.0337955	-2.013	2.013
ENSG00000108846	ABCC3	A0A287AWK3	ATP binding cassette subfamily C member 3	17.6506	17.5564	17.1493	15.5938	14.6844	15.75					16.5674	15.7438	16.3974	16.1556	16.2765	0.803953	0.2418	-0.2418
ENSG00000168542	COL3A1	A0A286ZQ85	Collagen alpha-1(III) chain precursor	16.5574	16.9467	19.6354	16.1112		14.8546	16.5616	15.0484			15.5758		16.821	15.7286	16.2748	0.358069	1.0924	-1.0924
ENSG00000196961	AP2A1	I3LK24	AP-2 complex subunit alpha	18.6986	18.6535	16.1847	16.0434	15.7978	16.5245	15.7841	15.4268		15.2538	15.8568	15.4918	16.9837	15.5626	16.2732	0.0446786	1.421	-1.421
ENSG00000167114	SLC27A4	A0A287BMB3	Solute carrier family 27 member 4	18.5364	18.2533	15.9032	16.6623	15.8419	16.6025	15.4957			15.0701		16.1049	16.9666	15.5569	16.2617	0.0915375	1.4096	-1.4096
ENSG00000117528	ABCD3	A0A287BHJ6	ATP-binding cassette sub-family D member 3	19.1806	19.1603	16.4394	16.7819	14.8972	16.3311	16.1034			14.7138		15.2754	17.1317	15.3641	16.2479	0.137158	1.7675	-1.7675
ENSG00000164307	ERAP1	K9J6I5	Aminopeptidase (EC 3.4.11.-)	16.3008			14.2903							17.1304	17.26	15.2955	17.1952	16.2454	0.19997	-1.8996	1.8996
ENSG00000168298	HIST1H1E	A0A286ZZB7	Histone cluster 1 H1 family member e	21.7846	26.8057	20.2184	20.6699	21.2761	20.388	10.603	10.603	10.603	10.603	10.603	10.603	21.8571	10.603	16.23	6.28785e-07	11.2541	-11.2541
ENSG00000144908	ALDH1L1	I3LEN7	10-formyltetrahydrofolate dehydrogenase (EC 1.5.1.6)	17.2987			15.9781	17.6802	17.3889				14.9141	16.0534	15.1528	17.0864	15.3734	16.2299	0.023702	1.713	-1.713
ENSG00000112118	MCM3	I3L7E5	DNA helicase (EC 3.6.4.12)	16.605		16.5944			15.633	15.9716	16.3215			16.4208	15.7015	16.2774	16.1038	16.1906	0.624332	0.1736	-0.1736
ENSG00000198700	IPO9	A0A287B8Q1	Importin 9	16.9257		16.1245				15.0647		16.5669		15.7216		16.5251	15.7844	16.1547	0.328224	0.7406	-0.7406
ENSG00000278174	NSF	I3LTE8	Vesicle-fusing ATPase	17.2441	17.2315	16.519	16.0952	16.5925	16.4466	16.3445			14.9254	15.4466		16.6881	15.5721	16.1301	0.0232006	1.1159	-1.1159
ENSG00000178209	PLEC	K9IVQ6	Plectin (Fragment)	18.6658	17.8366	17.5065	17.2556	15.2724	15.6009	16.1527	15.459	15.6733	15.7575	14.6951	13.6861	17.0229	15.2372	16.1301	0.0209939	1.7857	-1.7857
ENSG00000139641	ESYT1	A0A287AH93	Extended synaptotagmin 1	16.3252	17.6224	17.5807	17.5933	16.9152	17.4349		14.1748			14.7004	15.9572	17.2452	14.9441	16.0947	0.00168606	2.3011	-2.3011
ENSG00000082438	COBLL1	A0A287B7F5	Cordon-bleu WH2 repeat protein like 1	17.5643	18.2017	17.3872	17.1029	15.9324	16.9887		15.0935	14.5935	14.962	14.291		17.1962	14.735	15.9656	0.000322892	2.4612	-2.4612
ENSG00000167306	MYO5B	A0A287B669	Myosin VB	18.1291	17.8792	14.4624	15.0266	15.4463	17.5487	14.9667	15.1752				15.819	16.4153	15.3203	15.8678	0.300609	1.0949	-1.0949
ENSG00000180879	SSR4	K7GK90	Signal sequence receptor subunit 4	20.8618	20.7624	22.7027	20.2756	19.9947	21.1087	10.603	10.603	10.603	10.603	10.603	10.603	20.9509	10.603	15.7769	1.25571e-10	10.3479	-10.3479
ENSG00000174231	PRPF8	F1RHH8	Pre-mRNA processing factor 8	14.0506	14.4099	15.0285	13.8197	13.9579	15.3643		15.3033	19.3165		16.9332	16.9086	14.4384	17.1154	15.7769	0.00624405	-2.677	2.677
ENSG00000205339	IPO7	I3LDM3	Importin 7	15.6728		16.0746	15.1128	15.7261	16.2982	14.333	15.9931	15.5252	15.6468	17.3178		15.7769	15.7631	15.77	0.979582	0.0137	-0.0137
ENSG00000121892	PDS5A	A0A287BK98	PDS5 cohesin associated factor A	16.2057	21.5723	22.4685	21.9909	20.2474	22.3325	10.603	10.603	10.603	10.603	10.603	10.603	20.8028	10.603	15.7029	1.05672e-06	10.1998	-10.1998
ENSG00000173821	RNF213	F1RZA6	Ring finger protein 213	17.7648	17.3288	16.3033	14.8527	16.1481	16.6529	13.8405	15.0644	14.8063	14.9371	15.6057	13.8693	16.5084	14.6872	15.5978	0.00476577	1.8212	-1.8212
ENSG00000067829	IDH3G	P41566	Isocitrate dehydrogenase [NAD] subunit gamma; mitochondrial (Isocitric dehydrogenase subunit gamma) (NAD(+)-specific ICDH subunit gamma) (Fragments)	20.7874	21.4468	21.1059	20.9406	18.9518	19.6947	10.603	10.603	10.603	10.603	10.603	10.603	20.4878	10.603	15.5454	2.14537e-10	9.8848	-9.8848
ENSG00000132965	ALOX5AP	F1RST5	Arachidonate 5-lipoxygenase-activating protein	19.4419	19.5156	17.538	21.6086	22.6789	20.7781	10.603	10.603	10.603	10.603	10.603	10.603	20.2601	10.603	15.4316	1.37769e-07	9.6571	-9.6571
ENSG00000101972	STAG2	K7GQ86	Stromal antigen 2	16.8687	16.1441	15.8776	14.8892	15.2222	16.1659	14.5122		15.6631		14.7836		15.8612	14.9863	15.4238	0.112919	0.8749	-0.8749
ENSG00000214253	FIS1	A0A287ADK7	Mitochondrial fission 1 protein	20.9832	21.1026	18.5911	19.983	19.0216	20.6025	10.603	10.603	10.603	10.603	10.603	10.603	20.0473	10.603	15.3252	8.0389e-10	9.4443	-9.4443
ENSG00000137628	DDX60	A0A287ABK4	DExD/H-box helicase 60	18.265	17.9928	15.5463	15.6789	13.9312	15.9822	15.1948	14.605	14.7601	11.8884	15.1194		16.2327	14.3135	15.2731	0.0675934	1.9192	-1.9192
ENSG00000106105	GARS	F1SII4	Glycyl-tRNA synthetase	18.5765	17.9017	14.5867		15.3749	15.7756		13.1994			14.997		16.443	14.0982	15.2706	0.146693	2.3448	-2.3448
ENSG00000162688	AGL	F1S557	Amylo-alpha-1; 6-glucosidase; 4-alpha-glucanotransferase	16.6083	16.6315	15.2421	14.1385	15.4579	15.4102		13.9367	15.2381		15.2387		15.5814	14.8045	15.1929	0.256207	0.7768	-0.7768
ENSG00000159176	CSRP1	I3LL97	Cysteine and glycine rich protein 1	20.9156	21.0588	19.3176	19.2452	18.079	19.8369	10.603	10.603	10.603	10.603	10.603	10.603	19.7421	10.603	15.1726	2.22842e-09	9.1391	-9.1391
ENSG00000085365	SCAMP1	O77735	Secretory carrier-associated membrane protein 1 (Secretory carrier membrane protein 1)	20.9592	20.5972	19.1042	19.2819	18.9199	19.1193	10.603	10.603	10.603	10.603	10.603	10.603	19.6636	10.603	15.1333	2.1621e-10	9.0605	-9.0605
ENSG00000144566	RAB5A	Q06AU6	Ras-related protein Rab-5A	20.8472	20.7137	17.1957	19.654	19.4809	20.0499	10.603	10.603	10.603	10.603	10.603	10.603	19.6569	10.603	15.13	1.21324e-08	9.0539	-9.0539
ENSG00000117758	STX12	I3LHT9	Syntaxin-12	20.4727	20.3958	18.4139	19.6118	18.4837	19.455	10.603	10.603	10.603	10.603	10.603	10.603	19.4721	10.603	15.0375	3.07559e-10	8.8691	-8.8691
ENSG00000086758	HUWE1	A0A287AA97	HECT; UBA and WWE domain containing 1; E3 ubiquitin protein ligase	16.5984	14.8924	13.9281	13.7443		14.3962		15.4865	15.5707	14.6978	15.8009	15.0843	14.7118	15.328	15.0199	0.293449	-0.6161	0.6161
ENSG00000160255	ITGB2	A0A287AGU1	Integrin beta	19.693	19.4768	15.3831	19.8388	21.8599	19.9517	10.603	10.603	10.603	10.603	10.603	10.603	19.3672	10.603	14.9851	1.50453e-06	8.7642	-8.7642
ENSG00000149357	LAMTOR1	F2Z5W6	Late endosomal/lysosomal adaptor; MAPK and MTOR activator 1	20.003	19.6437	19.5057	18.8743	18.7874	19.0698	10.603	10.603	10.603	10.603	10.603	10.603	19.3139	10.603	14.9584	7.9273e-13	8.7109	-8.7109
ENSG00000137440	FGFBP1	F1S5E1	Fibroblast growth factor binding protein 1	20.7101	20.2602	17.4143	20.1184	19.0611	17.9658	10.603	10.603	10.603	10.603	10.603	10.603	19.2549	10.603	14.929	2.08076e-08	8.6519	-8.6519
ENSG00000167792	NDUFV1	F1RVN1	NADH dehydrogenase [ubiquinone] flavoprotein 1; mitochondrial (EC 1.6.5.3) (EC 1.6.99.3)	20.1269	20.2869	18.5051	19.342	17.2427	19.2485	10.603	10.603	10.603	10.603	10.603	10.603	19.1253	10.603	14.8641	4.5124e-09	8.5223	-8.5223
ENSG00000084774	CAD	I3LLT2	Carbamoyl-phosphate synthetase 2; aspartate transcarbamylase; and dihydroorotase	14.7479	14.8483	15.1448		13.9983			14.5846	14.7451			14.8508	14.6848	14.7268	14.7058	0.89258	-0.042	0.042
ENSG00000263155	MYZAP	A0A287AXD1	Myocardial zonula adherens protein	18.997	19.3962	17.7076	18.9716	17.5707	18.1478	10.603	10.603	10.603	10.603	10.603	10.603	18.4651	10.603	14.5341	2.07487e-10	7.8621	-7.8621
ENSG00000172939	OXSR1	Q863I2	Serine/threonine-protein kinase OSR1 (EC 2.7.11.1) (Oxidative stress-responsive 1 protein)	18.9775	18.7201	18.5493	17.5933	17.7077	18.7235	10.603	10.603	10.603	10.603	10.603	10.603	18.3785	10.603	14.4907	1.6573e-11	7.7754	-7.7754
ENSG00000137944	KYAT3	F1S4D5	Kynurenine aminotransferase 3	19.6133	19.2539	18.6802	17.4211	16.8269	17.9346	10.603	10.603	10.603	10.603	10.603	10.603	18.2883	10.603	14.4457	8.3478e-09	7.6853	-7.6853
ENSG00000176986	SEC24C	A0A286ZQ28	SEC24 homolog C; COPII coat complex component	18.4815	18.8979	17.7526	17.1933	17.0583	17.2636	10.603	10.603	10.603	10.603	10.603	10.603	17.7745	10.603	14.1887	5.07166e-10	7.1715	-7.1715
ENSG00000117983	MUC5B	A0A287BF64	Uncharacterized protein		14.0191			15.1093	12.0835		15.2542		13.9307		13.3882	13.7373	14.191	13.9642	0.686261	-0.4537	0.4537
ENSG00000100596	SPTLC2	F1SE08	Serine palmitoyltransferase long chain base subunit 2	16.9068	17.2701	16.9209	17.9995	16.759	17.6318	10.603	10.603	10.603	10.603	10.603	10.603	17.248	10.603	13.9255	1.29803e-11	6.645	-6.645
ENSG00000108055	SMC3	F2Z5G2	Structural maintenance of chromosomes protein	18.1759	18.0811	17.1273	16.3738	16.1906	15.1449	10.603	10.603	10.603	10.603	10.603	10.603	16.8489	10.603	13.726	1.36616e-07	6.2459	-6.2459
ENSG00000181789	COPG1	F1SPF9	Coatomer subunit gamma	17.6683	15.432	16.5633	15.8064	16.192	17.7802	10.603	10.603	10.603	10.603	10.603	10.603	16.5737	10.603	13.5883	3.28447e-08	5.9706	-5.9706
ENSG00000130787	HIP1R	F1REX8	Huntingtin interacting protein 1 related	16.7442	16.3079	15.3794	15.532	14.8077	15.668	10.603	10.603	10.603	10.603	10.603	10.603	15.7398	10.603	13.1714	5.26226e-09	5.1368	-5.1368

## Sheet: Table S2
Table S2. Sus scrofa Protein IDs that did not map to unique human Ensembl gene IDS in Biomart.
Protein ID	Gene names	Protein names	AI 1	AI 2	BI 1	BI 2	CI 1	CI 2	AII 1	AII 2	BII 1	BII 2	CII 1	CII 2	Average I	Average II	TTEST II I	Fold Change I II	Fold Change II I
P51525		Prophenin-2 (C12) (PF-2) (PR-2) (Prophenin-1-like)	28.5581	28.579	26.7099	28.558	30.325	28.6554	25.1324	25.7324	27.0774	25.8437	26.4268	25.3463	28.5642	25.9264	0.000745346	2.6377	-2.6377
P79319		Cytochrome C oxidase polypeptide VB (Fragment)	24.6958	24.4338	23.8427	23.949	22.4033	23.8042	21.3636	19.8671			21.1302	17.9602	23.8547	20.0802	0.000911457	3.7745	-3.7745
Q29014		Alpha-1 acid glycoprotein (Fragment)	30.4041	29.1393	28.5514	26.7319	28.4589	28.194	25.2242	24.8366	26.7486	24.7448	27.4799	24.621	28.5799	25.6091	0.001624	2.9707	-2.9707
A0A287A8U7		Uncharacterized protein	30.6777	30.0643	29.298	27.9008	27.3526	28.7726	26.379	25.8518	27.4067	24.502	26.374	23.0801	29.011	25.5989	0.00192202	3.412	-3.412
A0A287B6E4		Uncharacterized protein	21.3473	20.4341	20.1889	20.3355	19.5318	21.8358	19.3622	18.9705	18.0655	16.9652	19.6536	17.0679	20.6122	18.3474	0.00308022	2.2648	-2.2648
A0A287BQB1		Uncharacterized protein				17.0508	17.2716	17.0934	20.6516	19.9702	18.8335	20.6808	18.7241		17.1386	19.772	0.0035914	-2.6333	2.6333
Q53DY7		Histone H1.3-like protein (Fragment)	29.7186	29.7015	28.7332	28.3093	28.4761	28.1499	28.0383	27.212	27.9025	26.6726	27.4079	25.7038	28.8481	27.1561	0.00388666	1.692	-1.692
B6DX83		V-crk sarcoma virus CT10 oncogene-like protein isoform b			17.8813			16.3489	20.3919	21.0919	19.4207	22.3718	20.6335	20.3306	17.115	20.7067	0.00456465	-3.5917	3.5917
A0A286ZN89		Uncharacterized protein	26.9497	27.212	24.9588	25.6456	23.4652	25.5731	24.0742	23.3201	23.3808	23.3916	24.0151	23.1183	25.634	23.55	0.00501482	2.0839	-2.0839
I3LHC4		Uncharacterized protein	20.034	19.5453	19.2808	19.141	18.2222	18.5486	16.7318	18.3677	18.5432	17.3809	17.3602	18.2013	19.1286	17.7641	0.00630394	1.3644	-1.3644
A0A287AE24		Uncharacterized protein	30.8148	30.5173	29.7922	28.6116	26.8252	28.441	27.3947	26.4822	27.877	25.2758	26.6888	23.7786	29.167	26.2495	0.00714418	2.9175	-2.9175
Q29096		Proteasome endopeptidase complex (EC 3.4.25.1) (Fragment)	21.5491	21.691	21.0316	20.1803	21.2692	21.5945	19.1222	20.077	20.8859	17.5481	20.3294	17.5693	21.2192	19.2553	0.0107883	1.9639	-1.9639
F1SGG9		Uncharacterized protein	17.6291	19.5874	19.11	21.9125	20.8508	21.2867	21.0816	22.7997	21.84	22.4149	23.0975	22.2234	20.0627	22.2428	0.0119429	-2.18	2.18
A0A075B7J0		Uncharacterized protein	23.4244	24.5584	23.629	21.8889		22.2867	20.6077	20.9623		20.2146	22.2923		23.1574	21.0192	0.0156434	2.1381	-2.1381
F1RMW9		Uncharacterized protein					22.3976	20.4015	24.3992	24.2456	22.9631	23.965	22.714	23.9179	21.3995	23.7008	0.0166788	-2.3013	2.3013
A0A287A725		Uncharacterized protein	23.7449	23.327	22.7439	22.4684	21.7101	21.9417	21.4303	17.3225	21.1274		20.54		22.656	20.105	0.0168886	2.5509	-2.5509
A0A286ZIM1		Uncharacterized protein	22.6789	23.4758	21.2478				20.2675	19.9067	21.2029	19.9796	21.1934		22.4675	20.51	0.0185164	1.9574	-1.9574
A0A218KAF8		MHC class I antigen	23.4408	21.8754	20.7868	22.4583	21.2335	21.8768	21.3777	19.6548	19.9474	19.5989	21.8256	20.1645	21.9452	20.4281	0.0187516	1.517	-1.517
A0A287AG39		Small nuclear ribonucleoprotein-associated protein	20.8683	20.666	19.9972	19.2582	19.6363	19.3066	18.5397	19.1259	18.9458	19.041	19.8582	18.5998	19.9554	19.0184	0.0203787	0.937	-0.937
A0A286ZQQ8		Uncharacterized protein	25.1377	24.8022	23.8955	22.8075		20.9516	21.5869	20.7739	22.3694	19.9337	18.3168		23.5189	20.5961	0.0220725	2.9227	-2.9227
Q9XSH0		Secreted folate binding protein	20.4356	19.3222	18.3648	19.5742	22.3979	19.7186	17.5072	17.3044		17.3258	19.2672	18.6613	19.9688	18.0131	0.0230378	1.9557	-1.9557
F1RMT5		Uncharacterized protein	15.9686	18.8119	18.2151	18.076	19.02	19.4163		16.6536	15.1115	16.5232	17.3653	16.872	18.2513	16.5051	0.0248021	1.7462	-1.7462
A0A287B9V2		40S ribosomal protein S27	24.6771	24.0128	23.3231	22.1236	20.6338	22.8428	20.5094	21.9116	22.7215	19.8055	20.8365	20.283	22.9355	21.0112	0.0260572	1.9243	-1.9243
Q53DY6		Histone H1.3-like protein	27.1949	26.7239	25.1308	24.2861	24.6511	24.0558	24.9841	23.6446	23.9437	23.6601	23.5055	22.0773	25.3404	23.6358	0.0269471	1.7045	-1.7045
Q29198		Ribosomal protein S6 (Fragment)	24.8834	24.3884	23.4656	22.3283	22.3394	23.097	22.2735	22.2818	22.8413	21.4843	22.6252	20.9849	23.417	22.0818	0.027565	1.3352	-1.3352
A0A286ZLR0		Uncharacterized protein	24.9291	24.302	23.307	20.5265	20.5711	21.7889	20.143	19.7366	22.0897	19.8612	21.3495	17.57	22.5707	20.125	0.0345025	2.4456	-2.4456
F1SQ14		Uncharacterized protein	23.9134	23.0813	21.6168	20.6907	22.5934	22.9895	20.4136	21.5518	21.5967	20.4186	22.2223	20.6027	22.4808	21.1342	0.0379447	1.3465	-1.3465
A0A286ZTC4		Uncharacterized protein	25.9644	25.9649	25.6411	23.8865	21.5889	23.0595	22.8024	22.6861	23.9857	21.3896	22.2479	20.2803	24.3508	22.232	0.0410477	2.1188	-2.1188
Q000H8		Glutathione S-transferase (EC 2.5.1.18) (Fragment)	25.0905	24.743	23.8042	23.1411	24.3734	24.309	23.6216	23.4266	24.0981	23.1569	23.8307	23.0855	24.2435	23.5365	0.0545643	0.707	-0.707
A0A286ZI90		Uncharacterized protein	29.1073	29.5445	28.9189	26.2439	25.3278	26.3619	26.2	25.7037	27.3206	25.1052	25.9138	23.764	27.584	25.6678	0.0549604	1.9162	-1.9162
A0A287B3U6		Uncharacterized protein	23.9121	23.427	21.3507	19.6483	19.9242	21.1277	19.9968	19.1583	20.8277	19.0712	21.303	18.1895	21.5649	19.7577	0.0632625	1.8072	-1.8072
F1SNX3		Uncharacterized protein	21.6667	22.2968	21.7989	21.3999	18.3658	21.4967	20.8244	20.0501	19.8943	18.4566	19.0155		21.1708	19.6481	0.0690574	1.5227	-1.5227
A0A287ALS7		Uncharacterized protein	26.5467	26.0895	24.9558	22.8863		22.6037	22.3906	23.2004	24.2891	22.6471	23.2601	21.9078	24.6164	22.9491	0.0725162	1.6672	-1.6672
A0A287A8T9		Uncharacterized protein	23.6333	23.1491	22.1681	20.385			20.7427	20.7252	22.0244	20.5702	20.3546		22.3338	20.8834	0.08132	1.4503	-1.4503
P02554		Tubulin beta chain (Beta-tubulin)	22.014	21.6808	20.2251	19.7112	19.2871	21.4	19.9374	19.9232	20.0699	19.5825	20.4589	18.4886	20.7197	19.7434	0.0993264	0.9762	-0.9762
P15175		Cathelin	22.9035	24.6054	21.2831		27.4228	25.3125		21.6871			22.3828	20.414	24.3054	21.4946	0.102151	2.8108	-2.8108
C5MLY9		Putative N-acetyltransferase 1 (Fragment)	18.305	19.2784	17.8448	18.2205	19.4045	19.1768	18.5833	18.1296	18.0588	17.0827	18.6651	17.9704	18.7049	18.0816	0.109618	0.6232	-0.6232
I3LP35		Uncharacterized protein		17.1301	18.0659	22.3748	23.0062	21.3621			17.6891	18.1222		16.767	20.3878	17.5261	0.123446	2.8616	-2.8616
A0A286ZWF5		Uncharacterized protein	22.7122	21.4416	21.5952	18.5954				18.9183	16.4998	20.3463			21.086	18.5881	0.134406	2.4978	-2.4978
P12067		Lysozyme C-1 (EC 3.2.1.17) (1;4-beta-N-acetylmuramidase C)	24.735				23.6522		22.5945		23.4019			23.4807	24.1936	23.159	0.153634	1.0346	-1.0346
F1SSA6		Uncharacterized protein		17.8572	22.4946	23.8827	24.2801	23.4096	19.0826	21.5162	22.6344	18.436	21.6169	19.1761	22.3848	20.4103	0.1664	1.9744	-1.9744
A0A075B7H9		Uncharacterized protein	25.3833	25.1146		20.6739			21.6584	21.8569	23.0325	21.573	21.3676		23.7239	21.8976	0.173353	1.8262	-1.8262
A0A287AFA5		Uncharacterized protein				19.5209	18.787	19.2196	18.5759		18.9197		19.1466	18.4461	19.1758	18.772	0.181012	0.4038	-0.4038
Q007T3		Tetraspanin	21.3593	21.324		19.3091	20.4987					18.8899	19.8674		20.6227	19.3786	0.18638	1.2441	-1.2441
A0A287B3W7		Uncharacterized protein	25.5173	24.8407	22.7858	19.4643		19.3912	21.6648	19.3889	22.5435	19.0724	18.5044		22.3998	20.2348	0.190955	2.1649	-2.1649
Q56P22		Ca2+-binding protein-like protein	25.072	24.8288	22.0848	21.4944	22.3185	22.4551	22.949	21.7156	22.5431	22.1039	22.3808	21.3378	23.0422	22.1716	0.218483	0.8705	-0.8705
A0A287ARG2		Uncharacterized protein			19.2031	18.6413	19.1771	20.1507		18.0664	19.0144		18.909		19.293	18.6632	0.218956	0.6297	-0.6297
F1S501		Uncharacterized protein		20.7985	16.6992	15.3148	19.8013	17.559	18.7529	19.7353	19.4666	19.3866	21.0565	17.5398	18.0345	19.3229	0.249393	-1.2883	1.2883
A0A287AA42		Uncharacterized protein	27.4021	26.7681	23.6457	19.26			19.3353		21.7342				24.2689	20.5347	0.265334	3.7341	-3.7341
A0A287B5G0		Uncharacterized protein	26.1301	25.3971	20.6659	19.1588	21.8271	22.5804	20.3	21.4757	22.4651	20.346	22.3159		22.6265	21.3805	0.358839	1.2459	-1.2459
Q9TTA0		Heat shock protein 47 (Fragment)	23.2689	23.0949				18.1923	20.612		19.0033		19.6599		21.5187	19.7583	0.366013	1.7604	-1.7604
G9F6X9		Dihydropyrimidinase-like 2	21.2252	20.4669	19.3492	16.6079	17.5225	18.6793		17.3097	20.0728	17.2657	17.9763	18.2424	18.9751	18.1733	0.402571	0.8018	-0.8018
A0A0E3M2Q4		Transmembrane secretory component poly-Ig receptor (Fragment)	22.7185	23.721	22.7099		18.3272	19.1628	17.6705	20.6331	22.393	20.1707	21.102	19.9414	21.3278	20.3184	0.422718	1.0093	-1.0093
A0A287BF37		Uncharacterized protein	23.5114	23.5979				18.8798			21.0897	19.6047			21.9963	20.3472	0.487055	1.6491	-1.6491
A0A075B7I5		Uncharacterized protein	22.123	21.0436	20.4467			16.4597	19.9975	20.7009	21.0328	20.902	20.9983		20.0182	20.7263	0.542744	-0.708	0.708
I3LJA6		Uncharacterized protein	19.4723	19.3359			18.8089						20.3246	18.8003	19.2057	19.5624	0.608209	-0.3567	0.3567
A0A287AE10		Uncharacterized protein	23.7011	20.9033	21.4598			19.612	22.1535	21.1178		22.7855	21.5552	21.6451	21.419	21.8514	0.612848	-0.4324	0.4324
A0A287AT13		Uncharacterized protein	19.3881	19.7515		18.8674		21.5648	18.3689	18.4117		19.1698	21.0282	21.0011	19.8929	19.5959	0.737028	0.297	-0.297
A0A287ALC1		Uncharacterized protein	23.7239	23.5404	21.1078	19.2083	17.7222	19.1905	21.0491	19.8257	20.4017	20.2802			20.7488	20.3891	0.785985	0.3597	-0.3597
A0A286ZRV9		Uncharacterized protein	26.1531	25.4816	24.743	23.3985	18.642	19.9601	23.1847	22.005	24.0456	21.3361			23.063	22.6428	0.804693	0.4201	-0.4201
A0A287AQB7		Uncharacterized protein	18.7153	19.1065						17.7295	19.6214				18.9108	18.6754	0.830149	0.2354	-0.2354
F1SG31		Uncharacterized protein		21.3938	18.822	18.6333	19.6286	18.4139		17.4293	20.5821	18.5122	19.9147	19.6436	19.3783	19.2163	0.840564	0.1619	-0.1619
A0A287AY31		Uncharacterized protein	23.3196		23.0206	21.4336				22.136	23.3697		22.3047		22.5912	22.6034	0.986951	-0.0121	0.0121
A0A287AHC1	.	Uncharacterized protein	28.0921	28.2472	27.2739	25.7393	22.4294	22.6084	10.603	10.603	10.603	10.603	10.603	10.603	25.7317	10.603	6.68551e-08	15.1287	-15.1287
A0A287BNS9	.	Uncharacterized protein	27.2151	26.9315	27.7902	27.0521	28.0826	27.6075	25.7251	25.4436	26.4328	24.0453	25.851	24.403	27.4465	25.3168	0.00044996	2.1296	-2.1296
A0A287A284	.	Uncharacterized protein	23.5231	22.5569					20.2403	19.7204	19.7163	19.4528	20.455	18.8399	23.04	19.7374	0.000494761	3.3025	-3.3025
K7GQ48	A2M	Alpha-2-macroglobulin	17.3032	17.289	17.9294		17.7871	16.6373	17.9708	19.1668	18.9963	18.7755	20.9047	18.2336	17.3892	19.0079	0.0112974	-1.6187	1.6187
F1SRC5	ACO2	Aconitate hydratase; mitochondrial (Aconitase) (EC 4.2.1.-)	23.4914	23.3249	22.263	21.9903	20.1982	21.7205	20.851	21.3549	21.3136	21.5791	20.7096	21.9326	22.1647	21.2901	0.126154	0.8746	-0.8746
R4H1Z8	A-FABP	Adipocyte fatty acid-binding protein	20.3307	21.7228	20.0748	18.9427	19.7142	21.4872		18.7155	17.7222			18.33	20.3787	18.2559	0.0149255	2.1227	-2.1227
A0A286ZM70	AHNAK	AHNAK nucleoprotein	24.1051	24.1141	22.9194	23.2639	21.4572	22.9218	20.9452	19.9527	20.2395	18.8724	19.8671	17.8844	23.1302	19.6268	0.000158452	3.5033	-3.5033
A0A286ZPY1	AHNAK	AHNAK nucleoprotein	21.5805	21.5301	19.1995	19.5075	17.9972	19.2818	18	12.9946		14.8599			19.8494	15.2848	0.00911968	4.5645	-4.5645
P13618	ATP5J	ATP synthase-coupling factor 6; mitochondrial (ATPase subunit F6)	24.4827	24.3649	22.3508	22.2631		22.1967	21.8112		21.6749		20.3876		23.1316	21.2912	0.0559795	1.8403	-1.8403
Q95339	ATP5J2	ATP synthase subunit f; mitochondrial	23.7515	24.05	22.6106	22.3451	21.149	22.561	22.7229	21.6019	21.5696	21.0441	22.1224	20.9592	22.7445	21.67	0.0599299	1.0744	-1.0744
Q2EN81	ATP5O	ATP synthase subunit O; mitochondrial (Oligomycin sensitivity conferral protein) (OSCP)	24.0163	24.0936	22.4853	22.7399	21.2633	22.5159	21.4886	20.5153	21.1768	19.6805	21.5392	20.199	22.8523	20.7665	0.00290812	2.0857	-2.0857
W5QT72	ATP6	ATP synthase subunit a	21.527	22.4779	22.1401	22.7446	21.0292	22.264		19.8479	19.4627		20.8547		22.0304	20.0551	0.00393119	1.9753	-1.9753
Q7IIB9	ATPase 8 ATP8	ATP synthase protein 8	22.1273	22.8183	21.4842	21.6612	20.0803	21.4165	19.9086	19.4323	19.8219	18.0888	20.1546	18.654	21.5979	19.3433	0.00106845	2.2546	-2.2546
A0A287ANM8	C13H21orf33	Uncharacterized protein	23.3731	23.3153	21.5754	20.3306	19.0732	21.5586	21.2608	18.6686	20.9851	19.2864	19.9931	17.821	21.5377	19.6691	0.0585983	1.8686	-1.8686
A0A287AWZ2	C15H2orf54	Uncharacterized protein	22.9364	23.6421	21.9501	22.9923	21.1131	22.2902	20.8468	19.6258	18.815	20.1049	20.1563	19.7858	22.4873	19.8891	0.000203511	2.5982	-2.5982
I3LS60	CARKD NAXD	ATP-dependent (S)-NAD(P)H-hydrate dehydratase (EC 4.2.1.93) (ATP-dependent NAD(P)HX dehydratase) (Carbohydrate kinase domain-containing protein)	24.257	24.2915	23.0269	23.1102	22.4127	22.9823	21.1438	21.8193	22.6083	21.2252	21.7459	21.0765	23.3467	21.6031	0.00122368	1.7435	-1.7435
A0A287BT95	CBR2	Carbonyl reductase [NADPH] 2	22.3468	23.5926	22.1706	21.8624	19.1705	20.1262	20.3967	21.5757	20.8204	20.9945	20.5418	19.3786	21.5448	20.6179	0.228592	0.9268	-0.9268
Q6Q7J7	CIRH1A	Cirhin (Fragment)	10.603	10.603	10.603	10.603	10.603	10.603	23.5953	26.2181	24.1175	26.3451	26.5334	27.0119	10.603	25.6368	1.61385e-10	-15.0338	15.0338
T1P3W7	COX1	Cytochrome c oxidase subunit 1 (EC 1.9.3.1)	23.134	24.0072	22.769	23.5701	21.5711	23.7247	20.7237	20.6403		19.2633	21.0047		23.1293	20.408	0.00105847	2.7212	-2.7212
A0A287A808	COX6B	Cytochrome c oxidase subunit	25.1236	24.9452	23.8576	24.3745	23.2067	24.3837	22.443	22.7847	22.7397	22.0017	23.1104	22.2021	24.3152	22.5469	0.000345783	1.7683	-1.7683
A0PFK5	CP alpha1 Capza CAPZA1	Capping protein (Actin filament) muscle Z-line; alpha 1 (F-actin capping protein alpha 1 subunit) (F-actin-capping protein subunit alpha-1)	24.7899	24.707	23.5651	23.7687	24.2411	24.2028	22.4848	22.3034	22.9662	21.3717	22.606	21.1517	24.2124	22.1473	0.000173616	2.065	-2.065
Q06DE7	CRNN	Squamous epithelial induced stress protein 53	20.5998	21.3689	19.4215	20.7128		16.3516		20.0306	19.4951	19.737	19.7921		19.6909	19.7637	0.944892	-0.0728	0.0728
Q28988	Csta1	Cystatin-A1 (Stefin-A1)	24.6679	24.0364	22.4969	23.4514	26.1927	25.3702	22.6943	22.5473	22.8609	17.759	23.2629	22.8101	24.3692	21.989	0.0402682	2.3801	-2.3801
A0A2C9F387	CSN1S2	Alpha-S2-casein		19.7269	18.81		18.2116		20.0462	20.7431	20.4329	21.5174	20.2339	19.2226	18.9161	20.366	0.0310486	-1.4498	1.4498
P79401	CYP3A29	Cytochrome P450 3A29 (EC 1.14.14.1) (CYPIIIA29)	21.1968	15.4087		21.038	17.1911	21.0326	18.5872	15.0245	16.8622		18.3437		19.1734	17.2044	0.24362	1.969	-1.969
A7KZR2	CYP3A46	Cytochrome P450	25.0915	22.4105	20.858	24.2749	20.3851	24.6768	22.8786	18.1269	20.38	21.408	23.4302	18.0942	22.9494	20.7196	0.104468	2.2298	-2.2298
A0A287B6Z6	DSC3	Desmocollin 3	23.983	23.8995	23.1377	22.4955	19.9581	21.9065	22.2797	21.296	21.9158	21.1807	21.6053	19.9619	22.5633	21.3732	0.118353	1.1901	-1.1901
E3UV40	ERK2	Mitogen-activated protein kinase (EC 2.7.11.24)	22.33	22.28	20.6349	20.6061	20.997	21.5843	20.1109	19.9708	19.9784	20.6644	21.1244	20.3652	21.4053	20.369	0.0185415	1.0363	-1.0363
A0A1L1YNR3	FASN	Fatty acid synthase (EC 2.3.1.85) (Fragment)	18.5479	18.6196	18.2783	16.6985		16.5959	17.2712	17.9675	18.1711	16.9474	16.9865	16.0886	17.748	17.2387	0.364548	0.5092	-0.5092
D6BV38	GulDH	L-gulonate 3-dehydrogenase (EC 1.1.1.45)	21.5505	21.0011	20.8792	19.7117	21.6406	21.6801	18.8547	20.2984	21.2508	19.0217	21.0107	19.2733	21.0772	19.9516	0.0576907	1.1256	-1.1256
A0A287A7G8	h2b	Histone H2B	30.3063	30.2715	28.5965	28.3472	28.5641	28.49	28.2243	26.9784	27.3134	26.5128	27.5969	25.5885	29.0959	27.0357	0.00308711	2.0602	-2.0602
P01965	HBA	Hemoglobin subunit alpha (Alpha-globin) (Hemoglobin alpha chain)	33.128	31.7026	31.6216	26.8405	28.0797	28.3517	30.7863	29.8489	32.3931	29.016	31.0795	28.5576	29.954	30.2802	0.787892	-0.3262	0.3262
Q9XSI4	HGPRT	Hypoxanthine phosphoribosyltransferase (Fragment)	21.0328	20.2758	18.5083	17.99	18.7742	17.1171	18.2486	18.208	20.6949		19.4884		18.9496	19.1599	0.816761	-0.2103	0.2103
B6CVL5	HMGA1	High mobility group AT-hook 1 transcript variant 2	23.1052	21.7159	21.1113	21.4708		20.1357	21.3391	20.9514					21.5077	21.1452	0.673991	0.3625	-0.3625
Q29545	ICA	Inhibitor of carbonic anhydrase	23.6819	23.2566	21.6048	22.0275	22.1496	22.8463	21.7358	21.8999	22.4147	21.1875	22.8619	21.3597	22.5944	21.9099	0.131139	0.6844	-0.6844
F1SCY1	IFIT3	Interferon-induced protein with tetratricopeptide repeats 1	21.7699	20.7872	20.1861	20.4165	20.9031	20.1223	18.6358	16.9388	18.7375	18.297	18.2249	18.0888	20.6975	18.1538	3.67309e-05	2.5437	-2.5437
K7ZRK0	IGHA	IgA heavy chian constant region (Fragment)	26.4292	26.3569	25.3863	22.2368	24.3026	25.0348	21.2288	22.7476	25.557	23.4048	23.9897	22.0869	24.9577	23.1691	0.0718378	1.7885	-1.7885
L8B0W0	IGHG	IgG heavy chain	31.1839	30.6	29.6109	28.1567	27.2877	28.7209	27.4456	26.6144	27.9687	25.6334	27.0921	24.5905	29.26	26.5574	0.00662455	2.7026	-2.7026
L8B0R9	IGHG	IgG heavy chain	28.5721	27.9078	26.9196	24.0475	25.1541	26.1121	23.6874	23.0676	25.3069	22.4129	24.6202	21.7952	26.4522	23.4817	0.00706404	2.9705	-2.9705
L8B173	IGHG	IgG heavy chain	26.0592	26.2248	22.319	21.8394	19.659	22.0582	20.2248	19.9714	21.2313	17.3779	20.0525	16.263	23.0265	19.1868	0.0154339	3.8396	-3.8396
L8AXK3	IGHG	IgG heavy chain	24.955	24.6168	24.1289	22.33	22.1424	23.2728	22.3375	21.6071	23.0658	20.3324	22.3841	20.061	23.5743	21.6313	0.0182382	1.943	-1.943
L8B0Y6	IGHG	IgG heavy chain	20.4317	19.3526	18.8616		17.4936	19.2891		16.6617			16.8497	17.5536	19.0857	17.0216	0.0208162	2.0641	-2.0641
L8B0U3	IGHG	IgG heavy chain	29.5491	28.839	27.9184	26.0949	24.7629	25.9888	25.081	24.5574	26.5634	23.6414	25.3293	22.4703	27.1921	24.6071	0.0221675	2.585	-2.585
L8B0W9	IGHG	IgG heavy chain	29.6048	29.1197	27.7473	26.5202	24.4309	25.4276	25.2455	24.5237	26.5295	23.2371	25.0001	21.9891	27.1417	24.4208	0.0282192	2.7209	-2.7209
L8B180	IGHG	IgG heavy chain	25.8418	25.1685	24.003	21.6495	21.2349	22.7121	20.646	21.0951	22.453	21.3036	21.525	15.8943	23.4349	20.4861	0.0364399	2.9487	-2.9487
L8AXM5	IGHG	IgG heavy chain	23.2076	22.5511	20.5448	17.9617		19.5239	18.8468	18.0576	19.3958	17.8035	19.2066		20.7578	18.662	0.0726493	2.0958	-2.0958
L8B0V6	IGHG	IgG heavy chain	20.1691	19.6996			18.4722	19.7527		18.4908		17.0326	19.3862	18.2604	19.5234	18.2925	0.0891571	1.2308	-1.2308
L8AXL3	IGHG	IgG heavy chain	29.8537	29.2687	27.0619	25.6716	20.9348	23.7583	25.1523	24.6921	26.0571	23.7337	22.9713	20.526	26.0915	23.8554	0.191716	2.2361	-2.2361
L8B0S2	IGHG	IgG heavy chain	23.1001	22.3539	21.5172		15.7628	19.9113			18.5891		19.3606		20.529	18.9748	0.509941	1.5542	-1.5542
A5A758	KRT1	Keratin 1 (Fragment)	17.8059	19.8475	16.6024	18.9334	19.5396	19.6224	18.7752	20.0018		18.66		18.6024	18.7252	19.0098	0.695569	-0.2845	0.2845
A0A287AEL2	KRT14	Keratin 14	25.7631	26.0538	25.928	25.386	24.4775	25.1064	25.6809	25.422	24.7525	25.0764	25.2634	24.4507	25.4524	25.1076	0.282885	0.3447	-0.3447
A0A287BM82	KRT14	Keratin 14	21.6794	23.0541	22.238	21.4711	20.3174	22.616	22.3633	22.8106	23.256	22.8259	22.454	21.4239	21.8959	22.5222	0.212862	-0.6263	0.6263
F1SGG6	KRT5	Keratin 5	28.1462	28.3708	27.7619	27.6406	26.2088	27.1332	26.2939	24.8609	25.6265	24.2014	25.3217	23.6542	27.5435	24.993	0.000509119	2.5505	-2.5505
A0A287B5P2	KRT5	Keratin 5	29.2321	28.9054	28.4069	28.3674	27.176	28.0631	27.9534	26.8126	26.4743	26.8724	27.1225	25.9166	28.3584	26.8586	0.00392326	1.4998	-1.4998
Q5K4G2	LAMP-1	Lysosome-associated membrane glycoprotein 1	19.8073	18.7036	18.1254	20.8206	20.209	19.7853	10.603	10.603	10.603	10.603	10.603	10.603	19.5752	10.603	7.81377e-10	8.9721	-8.9721
F1RRX1	LCN2	Neutrophil gelatinase-associated lipocalin precursor	24.841	24.575	23.8437	24.785	25.4493	25.3893	21.6513	21.4243	23.5042	19.2372	23.3619	21.0851	24.8138	21.7106	0.00114488	3.1032	-3.1032
Q6J267	LGAL	Galectin (Fragment)	24.9018	23.4585	24.2	20.3967	20.3995	21.2468	23.1778	22.4046	23.3674	18.3009	23.0982	19.822	22.4338	21.6951	0.548493	0.7387	-0.7387
P04119	LGB	Beta-lactoglobulin-1A/1C (Beta-lactoglobulin IA/IC) (Beta-LG)	21.2748	22.0922	20.1901	18.9742	22.4008	19.3054	21.8356	23.0972	24.1666	24.2253	23.9337	22.6163	20.7062	23.3124	0.00421092	-2.6062	2.6062
F1RLQ2	LMNA	Prelamin-A/C	21.9004	21.5075	20.9954	21.3443	20.047	21.413	20.6644	19.804	20.3277	21.1749	21.3322	20.4596	21.2012	20.6271	0.12921	0.5741	-0.5741
A0A287ARJ8	LOC100153899	Uncharacterized protein	17.7769	20.1265	17.9822		19.5195	19.9743	19.5811	19.3302	20.6698	20.1525	22.4725	21.4485	19.0758	20.609	0.0566002	-1.5332	1.5332
F1SCD0	LOC100153899	Uncharacterized protein	25.9122	24.734	24.5463	21.6604	23.6836	24.0065	24.102	24.3852	26.388	24.0337	25.963	23.842	24.0904	24.7856	0.364401	-0.6951	0.6951
A0A287AVA9	LOC100153899	Uncharacterized protein	16.0392				19.8203	20			18.8211	17.2626	21.8881	21.6842	18.6198	19.914	0.484896	-1.2942	1.2942
A0A287AT48	LOC100153899	Uncharacterized protein	20.6496	19.1253		16.1859	21.5004	21.7804	18.7978	17.8166	21.8985	19.2423	22.5485	21.945	19.8483	20.3747	0.692802	-0.5263	0.5263
A0A287A4A5	LOC100157002	Uncharacterized protein	21.187	21.517	19.4383	20.5592	20.1675	20.977	19.6133	19.1257	19.0181		17.987	18.7196	20.641	18.8927	0.00237886	1.7482	-1.7482
F1SR80	LOC100158003	Tubulin alpha chain	21.0664	21.2584	21.2501	19.9763	21.0651	21.7358	20.2573	20.9437	21.3828	19.9285	21.424	20.2732	21.0586	20.7015	0.33505	0.357	-0.357
I3LS74	LOC100512873	Uncharacterized protein	25.5371	25.3472	21.9208	24.3192	24.4964	23.6327		18.5364	18.8948	17.9702	18.9049		24.2089	18.5765	4.01937e-05	5.6324	-5.6324
A0A287AJ12	LOC100513671	Transmembrane protease serine (EC 3.4.21.-)	22.6839	23.393	21.3736	23.4467	21.0607	23.0282	18.1306	19.3795	17.9968	20.6336	19.659	17.638	22.4976	18.9062	0.000214979	3.5914	-3.5914
F1RII5	LOC100515788	Uncharacterized protein	24.762	23.3512	22.4723			19.1499	24.303	22.3056	24.5496	22.5315	24.3768	22.1882	22.4338	23.3757	0.419825	-0.9418	0.9418
F1RV94	LOC100517166	Uncharacterized protein		20.1306	22.0074	21.964		22.2783		18.7782			19.8353		21.595	19.3067	0.0471357	2.2882	-2.2882
F1RGC4	LOC100519082	Uncharacterized protein	25.7056	24.9498	24.4967	24.4691	22.6717	22.42	23.8333		22.0644	22.3632	20.7455		24.1188	22.2515	0.0549208	1.8673	-1.8673
F1SF23	LOC100520342	Uncharacterized protein		16.6136	18.8173	20.3633	17.9938	21.5891		16.6295		17.0199	17.5728		19.0754	17.074	0.141425	2.0013	-2.0013
A0A287AAP0	LOC100522130	Uncharacterized protein	22.0569	21.7123	20.1486	19.0177	19.1278	20.4894	18.1374	17.6603			18.925	18.4902	20.4254	18.3032	0.0143919	2.1221	-2.1221
F1RNZ1	LOC100522678	Cytochrome b-c1 complex subunit Rieske; mitochondrial (EC 1.10.2.2)	21.8594	21.6329	20.5314	20.8923	19.0949	20.4374	16.9019			17.0752			20.7413	16.9885	0.00228665	3.7528	-3.7528
F1RL06	LOC100523213	Uncharacterized protein	22.6773	22.1068	21.3737	20.0333	20.2949	21.7012		18.8621		18.117		18.0606	21.3645	18.3465	0.00213752	3.018	-3.018
A0A287BSF6	LOC100523668	Interferon-induced guanylate-binding protein 1	21.114	20.173	18.4849	17.5551	19.3085	19.9807	19.8892	19.4504	19.1831	19.2552	21.4538	20.7293	19.436	19.9935	0.4043	-0.5575	0.5575
F1S3W0	LOC100524873	Cytochrome b-c1 complex subunit 6	23.5326	23.4328	21.9651	22.1907	20.4902	21.9047	21.4763	21.324	21.0564	21.1612	22.0826	21.2237	22.2526	21.3873	0.10409	0.8653	-0.8653
F1RVD8	LOC100524999	Uncharacterized protein	23.5121	23.2761	20.582	22.8477	24.322	23.7732		20.0365	22.2971	22.6009	23.7022	21.9551	23.0521	22.1183	0.272559	0.9337	-0.9337
A0A286ZXN5	LOC100525099	Amine oxidase (EC 1.4.3.-)		17.9015		17.9603	17.7602	20.7198	18.3161			17.3075	17.3494	18.3055	18.5854	17.8196	0.356651	0.7657	-0.7657
A0A287AQ18	LOC100621844	Uncharacterized protein	15.4182	17.3014	18.96	16.9296	20.4786	22.8463	18.1101	18.1666	16.9368	18.4261	18.9134	18.1451	18.6556	18.1163	0.643806	0.5393	-0.5393
A0A286ZRK0	LOC100622780	Uncharacterized protein	25.4198	25.2694	23.6776	23.6124	22.9904	23.8468	22.6343	21.9928	22.5477	20.8447	22.9519	21.3999	24.136	22.0618	0.00254531	2.0741	-2.0741
A0A287B5M9	LOC100623720	Uncharacterized protein	20.4579	21.8125	24.1241				22.0678	20.6935	22.0562	20.0984			22.1315	21.2289	0.437715	0.9025	-0.9025
A0A287A6Y9	LOC100624785	Tubulin beta chain	19.4071	18.5107	17.9487	17.3487	18.0391	19.0586	17.0528	18.6278		17.9329	18.5981	18.1479	18.3854	18.0719	0.484819	0.3135	-0.3135
A0A286ZK47	LOC100626097	Uncharacterized protein		11.603	15.7347	14.7219	14.5763	14.8835	15.675	15.5724	17.9845	15.1975	16.7433	14.8594	14.3038	16.0053	0.0688294	-1.7014	1.7014
F1SNU4	LOC100736951	Uncharacterized protein	20.7915	21.5799	20.4028	22.311	23.4075	21.5732		18.8559	19.7383	19.4243	18.9702	18.213	21.6776	19.0403	0.000876954	2.6372	-2.6372
F1RUS4	LOC100738056	Uncharacterized protein	19.7161	20.0949	17.7076	19.3896	16.1961	19.527		16.8424		15.2383			18.7718	16.0403	0.0607483	2.7315	-2.7315
I3LFP1	LOC100739735	Uncharacterized protein	20.2469	25.3046	24.7238		18.0704			18.1302	18.5535		16.5547	19.7091	22.0864	18.2368	0.0851387	3.8496	-3.8496
A0A286ZJQ0	LOC102161782	Histone H3	27.0776	28.081	26.3993	26.7167	26.6796	27.2209	24.9201	24.3515	23.9681	23.8259	25.2049		27.0291	24.4541	5.36946e-05	2.5749	-2.5749
F1SCC9	LOC106504545	Uncharacterized protein	21.3002	19.7685	22.1038	20.0987	22.3933	21.0137	19.7578	20.0005	23.0131		21.9476	20.0752	21.113	20.9588	0.841881	0.1541	-0.1541
A0A287AJE3	LOC106504547	Uncharacterized protein	19.9048		16.3044		20.879	21.8789	17.5179		21.142	20.4254	22.8263	22.3391	19.7417	20.8501	0.485161	-1.1083	1.1083
F2Z5L5	LOC106510170	Histone H2A	26.2318	26.1554	21.7701	20.1146	23.3485		21.3184		21.8568		22.0661		23.524	21.7471	0.312942	1.7769	-1.7769
A0A287A5C3	LOC110255463	Vacuolar protein sorting-associated protein 26B	19.8719	20.1021	19.5641	18.9727	17.7019	19.2057	18.9461		18.8701	17.8656	18.8064	17.8858	19.2364	18.4748	0.122211	0.7616	-0.7616
A0A287BL83	LOC110256481	Carbonyl reductase	23.0577	22.5437	21.4671	19.6597	21.075	21.3569	18.795	21.3507	22.0568	20.97	22.2558	21.0896	21.5266	21.0863	0.543973	0.4402	-0.4402
A0A287B781	LOC110258364	Uncharacterized protein	25.0131	24.472		20.3757				19.7697			20.6216		23.2869	20.1956	0.20514	3.0913	-3.0913
A0A287AVR0	LOC110260088 EIF3C EIF3S8	Eukaryotic translation initiation factor 3 subunit C (eIF3c) (Eukaryotic translation initiation factor 3 subunit 8) (eIF3 p110)	20.3032	19.4505	18.0008	16.6254	18.3239	18.3038	16.9261	17.7818	18.7052	16.676	18.4051	16.52	18.5012	17.5023	0.149929	0.9989	-0.9989
I3LQK7	LOC110260983	Galectin	26.3871	26.4504	24.9923	24.3083	24.9247	26.3579	23.7585	24.3971	23.7641	23.3699	24.4789	23.5204	25.5701	23.8814	0.0026774	1.6887	-1.6887
A0A287ADY2	LOC110261142	Uncharacterized protein	18.9355	18.7158	18.2139	17.3382	16.6335	17.5526			15.3869		16.1224		17.8982	15.7546	0.0196183	2.1435	-2.1435
A0A287AY89	LOC110261637	Uncharacterized protein	26.0094	25.83	23.7359	24.537	24.3829	25.0549	22.779	22.254	22.2716	21.5118	22.2346	21.6311	24.925	22.1136	4.14867e-05	2.8113	-2.8113
A0A287B0L6	LOC110261668	Histone H2A	26.6697	23.8626	19.9126	20.3927		20.4268	19.5203		20.9275	19.9085		19.9091	22.2528	20.0663	0.190829	2.1865	-2.1865
A0A287BM11	LOC396684	Uncharacterized protein	23.2615	21.8511	21.7412	17.9216	22.5681	23.2488	22.8198	23.3152	24.2102	23.6842	25.8731	25.2393	21.7653	24.1902	0.0278682	-2.4249	2.4249
A0A287AFR5	LOC396867	Cystatin-A8		20.3529	18.6687	19.775	20.8162	20.2792		18.8449			19.0072		19.9784	18.926	0.147794	1.0524	-1.0524
F2Z5V6	LOC733637	Myosin regulatory light chain 2 protein isoform 1	26.3204	28.4014	25.2955	24.8712	25.365	25.3262	24.1709	24.2328	23.231	23.7944	24.3663	23.4166	25.9299	23.8686	0.00444538	2.0612	-2.0612
P12068	Lyz2	Lysozyme C-2 (EC 3.2.1.17) (1;4-beta-N-acetylmuramidase C)	26.3473	25.748	24.0135	26.4852	26.027	28.2304	22.9454	22.5142	24.8225	20.3385	24.0315	22.2455	26.1418	22.8162	0.00274245	3.3256	-3.3256
P32196	NPG3	Protegrin-3 (PG-3)	27.1456	26.4092	24.9604	27.5023	26.5702	26.6573	21.6243	22.9123	24.0867	22.5107	23.2192	23.1272	26.5408	22.9134	2.24805e-05	3.6274	-3.6274
P81245	OBP	Odorant-binding protein (OBP)	18.9405	24.4213	21.7817	21.5352	23.1922	21.2847	24.6356	25.5935	25.825	26.6981	26.8843	24.8553	21.8592	25.7486	0.000998293	-3.8893	3.8893
P51524	PF1	Prophenin and tritrpticin precursor (C6) [Cleaved into: Prophenin-1 (PF-1); Tritrpticin] (Fragment)	23.4313	24.2547	22.3357	24.6035	25.8343	24.0351	19.1108	21.6604	23.3004	21.4952	22.1799	20.5543	24.0824	21.3835	0.0050534	2.6988	-2.6988
A0A287AGA4	PFKL	6-phosphofructokinase (EC 2.7.1.11) (Phosphohexokinase)	19.5545	19.0463				17.6803		17.0077	17.264		17.7322	16.9468	18.7603	17.2376	0.0313629	1.5227	-1.5227
A0PA01	PI-9 SERPINB9	Serine protease inhibitor 9 (Serpin B9)	19.6594	18.9231	17.3215			17.3781		18.1166	18.2427	18.0859	18.9855	17.9454	18.3205	18.2752	0.936735	0.0452	-0.0452
Q865A4	PKR	Double stranded RNA-dependent protein kinase	21.5357	21.0552	20.2705	19.243	18.7767	19.7292		17.7171	17.905		14.8909		20.1017	16.8376	0.00841347	3.2641	-3.2641
A0A287BNK7	PLEC	Plectin	23.3695	23.3643	22.5901	22.0366	20.323	21.7695	21.8531	20.9981	21.0303	20.626	21.2068	20.0352	22.2421	20.9582	0.0359504	1.2838	-1.2838
P49930	PMAP23	Antibacterial peptide PMAP-23 (Myeloid antibacterial peptide 23)	20.8733	21.1782	20.0573	21.926	23.9469	22.2261	15.627	17.611		16.9084	17.7102		21.7013	16.9641	0.000308128	4.7372	-4.7372
P80054	PR39	Antibacterial protein PR-39	22.996	22.9758	21.5949	17.0876	24.9453	24.6729		17.9784		17.3367	20.0548	18.8392	22.3787	18.5522	0.0375276	3.8264	-3.8264
B3VMR0	purH ATIC	5-aminoimidazole-4-carboxamide ribonucleotide formyltransferase/IMP cyclohydrolase (Bifunctional purine biosynthesis protein PURH)	20.8475	19.9202	19.2949	19.67	17.9475	19.3045		15.5137	18.6099	17.3792	17.8238	17.3752	19.4974	17.3403	0.00748512	2.157	-2.157
A0MZ85	S100A7	Psoriasin 1 (Fragment)		20.3163	21.3675			25.1179	20.8215	23.5258	23.7134	21.6513	24.9646		22.2672	22.9353	0.663025	-0.6681	0.6681
P81608	SAL1	Salivary lipocalin (SAL)		22.4134	17.7766	19.2979	20.2487	15.0651	23.0595	23.6303	23.6162	23.6898	24.6555	21.1494	18.9603	23.3001	0.00644002	-4.3398	4.3398
B2MUB6	SCAMC-1 SLC25A24	Calcium-binding mitochondrial carrier protein SCaMC-1 (Small calcium-binding mitochondrial carrier 1)	20.34	19.6677	17.8158	18.3043	17.1158	18.0924		16.4397	17.0303				18.5559	16.735	0.0929788	1.8209	-1.8209
Q9GMA7	SERPINA3-1	Alpha-1-antichymotrypsin 1 (Fragment)	16.6115		17.4653	17.3931	20.2087	20.1146	19.2091	18.8479	20.4936	18.8798	21.0654		18.3586	19.6991	0.165393	-1.3405	1.3405
F1SCD1	SERPINA3-2	Alpha-1-antichymotrypsin 2 precursor	19.4291	19.7978	18.0276			20.4273	19.6865	21.5751	20.7828	19.6035	22.859	19.6083	19.4204	20.6858	0.147389	-1.2653	1.2653
Q9GMA6	SERPINA3-2	Alpha-1-antichymotrypsin 2	18.149	17.7582			20.6516	21.371	17.6286	19.0836	20.8729	18.2655	22.9322	21.2528	19.4824	20.0059	0.686807	-0.5235	0.5235
A0A2H4W7X0	SLA-1	MHC class I antigen (Fragment)	21.4479	20.679	19.9936				19.1295				20.6695	18.5953	20.7068	19.4647	0.173216	1.2421	-1.2421
Q68VF0	SLA-1	MHC class I antigen (Fragment)	21.1896			18.3137		19.3342	18.677				18.4325		19.6124	18.5547	0.403626	1.0577	-1.0577
Q860V2	SLA-1	MHC class I antigen	22.2148	21.4572	19.8993	18.6012	20.1013	20.5228	20.1423	19.7512	19.6892		20.698	19.4574	20.466	19.9476	0.412131	0.5183	-0.5183
D3GIP8	SLA-12	MHC class I antigen	22.1376			20.4459	18.0323	20.0521	20.6625		19.899	17.9893	20.449	19.9756	20.1669	19.795	0.696468	0.3718	-0.3718
L7UWM1	SLA-2	MHC class I alpha chain (Fragment)	22.4289	21.4395		21.5455			20.3132	19.7371	20.0861	19.39	21.4044	19.8498	21.8046	20.1301	0.00874791	1.6745	-1.6745
A0A1C9J6F0	SLA-2	MHC class I antigen	25.8555	24.9486	23.4017	24.2451	22.484	23.4538	23.1256	22.0151	22.5671	22.6131	23.7219	22.2097	24.0647	22.7087	0.0350535	1.3559	-1.3559
Q8SPC3	SLA-B	MHC class I antigen	21.8162	21.4651	19.1903		17.4013	18.0495	19.6699	17.5505			19.4149	18.6157	19.5844	18.8127	0.502307	0.7716	-0.7716
Q75QW1	TACSTD1 EPCAM	Epithelial cell adhesion molecule (Ep-CAM) (Tumor-associated calcium signal transducer 1) (CD antigen CD326)	19.1419	21.6516	20.9597	19.4508	18.9632	20.8541	19.1504	17.9932			19.5951	18.9506	20.1702	18.9223	0.0840429	1.2479	-1.2479
Q95274	TMSB4	Thymosin beta-4 (T beta-4) [Cleaved into: Hematopoietic system regulatory peptide (Seraspenide)]	28.7341	27.9083	26.5396	25.8402	27.5455	26.4413	27.3807	26.5337	27.7009	26.3903	27.0836	25.547	27.1681	26.7727	0.483554	0.3953	-0.3953
F1SKZ8	TOMM70	Translocase of outer mitochondrial membrane 70	20.2704	20.5602	20.2146					18.556	19.1973	17.8785	17.9077		20.3483	18.3848	0.00359172	1.9634	-1.9634
B6CVD6	TXNDC4 ERP44	Endoplasmic reticulum resident protein 44 precursor (Thioredoxin domain-containing 4)	22.51	23.1973	21.8484	22.3019	21.2878	22.4573	20.0411	19.2394	18.7175	19.7887	19.2968	17.6088	22.2671	19.1153	3.22764e-05	3.1517	-3.1517
Q6YI35	UBCH5B	E2 ubiquitin-conjugating enzyme UbcH5B (Fragment)	23.9249	23.341	21.4338	20.6424	22.8123	23.1258	19.8985	20.7765	21.5655				22.5467	20.7468	0.0617614	1.7999	-1.7999
O46655	WAP	Whey acidic protein (WAP)	20.1856	24.5463	23.3521		19.9912			22.2035	23.3533	23.109	23.9016	21.5241	22.0188	22.8183	0.495449	-0.7995	0.7995

## Sheet: Table S3
Table S3. Functional annotation analysis of the top 500 proteins expressed across PND 2 and PND 16 samplings.
Annotation Cluster 1	Enrichment Score: 42.39040399900505
Category	Term	Count	%	PValue	Genes	List Total	Pop Hits	Pop Total	Fold Enrichment	Bonferroni	Benjamini	FDR
GOTERM_BP_DIRECT	GO:0006614~SRP-dependent cotranslational protein targeting to membrane	56	11.8896	4.88583e-63	ENSG00000071082, ENSG00000148303, ENSG00000124614, ENSG00000171863, ENSG00000063177, ENSG00000156482, ENSG00000125691, ENSG00000171858, ENSG00000163682, ENSG00000108298, ENSG00000134419, ENSG00000174748, ENSG00000089157, ENSG00000122026, ENSG00000083845, ENSG00000198755, ENSG00000198242, ENSG00000167526, ENSG00000166441, ENSG00000122406, ENSG00000114391, ENSG00000198918, ENSG00000144713, ENSG0000…	440	94	16792	22.7358	1.16967e-59	1.16967e-59	8.57664e-60
GOTERM_BP_DIRECT	GO:0019083~viral transcription	56	11.8896	2.93695e-57	ENSG00000071082, ENSG00000148303, ENSG00000124614, ENSG00000171863, ENSG00000063177, ENSG00000156482, ENSG00000125691, ENSG00000171858, ENSG00000163682, ENSG00000108298, ENSG00000134419, ENSG00000174748, ENSG00000089157, ENSG00000122026, ENSG00000083845, ENSG00000198755, ENSG00000198242, ENSG00000167526, ENSG00000166441, ENSG00000122406, ENSG00000114391, ENSG00000198918, ENSG00000144713, ENSG0000…	440	112	16792	19.0818	7.03107e-54	3.51553e-54	5.15556e-54
GOTERM_BP_DIRECT	GO:0000184~nuclear-transcribed mRNA catabolic process, nonsense-mediated decay	57	12.1019	6.06124e-57	ENSG00000071082, ENSG00000148303, ENSG00000124614, ENSG00000171863, ENSG00000063177, ENSG00000156482, ENSG00000125691, ENSG00000171858, ENSG00000163682, ENSG00000108298, ENSG00000134419, ENSG00000174748, ENSG00000089157, ENSG00000122026, ENSG00000083845, ENSG00000198755, ENSG00000198242, ENSG00000167526, ENSG00000166441, ENSG00000122406, ENSG00000114391, ENSG00000198918, ENSG00000144713, ENSG0000…	440	119	16792	18.2801	1.45106e-53	4.83687e-54	1.064e-53
GOTERM_BP_DIRECT	GO:0006413~translational initiation	59	12.5265	1.32823e-55	ENSG00000071082, ENSG00000148303, ENSG00000124614, ENSG00000171863, ENSG00000063177, ENSG00000156482, ENSG00000125691, ENSG00000171858, ENSG00000163682, ENSG00000108298, ENSG00000161960, ENSG00000134419, ENSG00000174748, ENSG00000089157, ENSG00000122026, ENSG00000083845, ENSG00000198755, ENSG00000198242, ENSG00000167526, ENSG00000166441, ENSG00000122406, ENSG00000114391, ENSG00000198918, ENSG0000…	440	137	16792	16.4354	3.17977e-52	7.94943e-53	2.33158e-52
UP_KEYWORDS	Ribonucleoprotein	67	14.2251	4.66861e-47	ENSG00000071082, ENSG00000148303, ENSG00000124614, ENSG00000171863, ENSG00000156482, ENSG00000063177, ENSG00000125691, ENSG00000171858, ENSG00000163682, ENSG00000108298, ENSG00000134419, ENSG00000174748, ENSG00000089157, ENSG00000122026, ENSG00000100138, ENSG00000083845, ENSG00000198755, ENSG00000198242, ENSG00000122406, ENSG00000166441, ENSG00000167526, ENSG00000165119, ENSG00000114391, ENSG0000…	456	296	20581	10.2161	1.74139e-44	8.70696e-45	6.44555e-44
UP_KEYWORDS	Ribosomal protein	56	11.8896	1.22976e-46	ENSG00000071082, ENSG00000148303, ENSG00000124614, ENSG00000171863, ENSG00000063177, ENSG00000156482, ENSG00000125691, ENSG00000171858, ENSG00000163682, ENSG00000108298, ENSG00000134419, ENSG00000174748, ENSG00000089157, ENSG00000122026, ENSG00000083845, ENSG00000198755, ENSG00000198242, ENSG00000167526, ENSG00000166441, ENSG00000122406, ENSG00000114391, ENSG00000198918, ENSG00000144713, ENSG0000…	456	185	20581	13.6621	4.58701e-44	1.529e-44	1.69783e-43
KEGG_PATHWAY	hsa03010:Ribosome	56	11.8896	5.49939e-42	ENSG00000071082, ENSG00000148303, ENSG00000124614, ENSG00000171863, ENSG00000063177, ENSG00000156482, ENSG00000125691, ENSG00000171858, ENSG00000163682, ENSG00000108298, ENSG00000134419, ENSG00000174748, ENSG00000089157, ENSG00000122026, ENSG00000083845, ENSG00000198755, ENSG00000198242, ENSG00000167526, ENSG00000166441, ENSG00000122406, ENSG00000114391, ENSG00000198918, ENSG00000144713, ENSG0000…	283	136	6910	10.054	1.27036e-39	1.27036e-39	7.05534e-39
GOTERM_BP_DIRECT	GO:0006364~rRNA processing	58	12.3142	1.79749e-41	ENSG00000071082, ENSG00000148303, ENSG00000124614, ENSG00000171863, ENSG00000063177, ENSG00000156482, ENSG00000125691, ENSG00000171858, ENSG00000163682, ENSG00000108298, ENSG00000134419, ENSG00000174748, ENSG00000089157, ENSG00000122026, ENSG00000083845, ENSG00000100138, ENSG00000198755, ENSG00000198242, ENSG00000167526, ENSG00000166441, ENSG00000122406, ENSG00000114391, ENSG00000198918, ENSG0000…	440	214	16792	10.3434	4.30319e-38	8.60638e-39	3.15533e-38
GOTERM_MF_DIRECT	GO:0003735~structural constituent of ribosome	58	12.3142	1.8582e-40	ENSG00000071082, ENSG00000148303, ENSG00000124614, ENSG00000171863, ENSG00000063177, ENSG00000156482, ENSG00000125691, ENSG00000171858, ENSG00000163682, ENSG00000108298, ENSG00000134419, ENSG00000174748, ENSG00000089157, ENSG00000122026, ENSG00000083845, ENSG00000198755, ENSG00000075415, ENSG00000198242, ENSG00000167526, ENSG00000166441, ENSG00000122406, ENSG00000114391, ENSG00000198918, ENSG0000…	443	222	16881	9.95565	1.24685e-37	6.23426e-38	2.78641e-37
GOTERM_BP_DIRECT	GO:0006412~translation	61	12.9512	1.89558e-40	ENSG00000071082, ENSG00000148303, ENSG00000124614, ENSG00000171863, ENSG00000063177, ENSG00000156482, ENSG00000125691, ENSG00000171858, ENSG00000163682, ENSG00000108298, ENSG00000134419, ENSG00000174748, ENSG00000089157, ENSG00000122026, ENSG00000100138, ENSG00000083845, ENSG00000198755, ENSG00000075415, ENSG00000198242, ENSG00000167526, ENSG00000166441, ENSG00000122406, ENSG00000114391, ENSG0000…	440	253	16792	9.20151	4.53801e-37	7.56336e-38	3.32752e-37
GOTERM_CC_DIRECT	GO:0005840~ribosome	50	10.6157	3.69096e-39	ENSG00000071082, ENSG00000148303, ENSG00000124614, ENSG00000171863, ENSG00000063177, ENSG00000156482, ENSG00000125691, ENSG00000171858, ENSG00000163682, ENSG00000108298, ENSG00000134419, ENSG00000174748, ENSG00000089157, ENSG00000122026, ENSG00000198755, ENSG00000198242, ENSG00000167526, ENSG00000166441, ENSG00000122406, ENSG00000114391, ENSG00000144713, ENSG00000110700, ENSG00000142937, ENSG0000…	452	166	18224	12.1442	1.67201e-36	2.78668e-37	5.24133e-36
GOTERM_CC_DIRECT	GO:0022625~cytosolic large ribosomal subunit	34	7.21868	3.68052e-35	ENSG00000174444, ENSG00000071082, ENSG00000148303, ENSG00000156482, ENSG00000063177, ENSG00000125691, ENSG00000163682, ENSG00000177600, ENSG00000108298, ENSG00000142541, ENSG00000174748, ENSG00000089157, ENSG00000100316, ENSG00000122026, ENSG00000100138, ENSG00000198755, ENSG00000198242, ENSG00000188846, ENSG00000122406, ENSG00000166441, ENSG00000167526, ENSG00000114391, ENSG00000089009, ENSG0000…	452	68	18224	20.1593	1.66728e-32	1.85253e-33	5.2265e-32
GOTERM_CC_DIRECT	GO:0022627~cytosolic small ribosomal subunit	23	4.88323	4.02887e-23	ENSG00000198034, ENSG00000008988, ENSG00000105193, ENSG00000124614, ENSG00000197728, ENSG00000171863, ENSG00000110700, ENSG00000168028, ENSG00000142937, ENSG00000105372, ENSG00000171858, ENSG00000140988, ENSG00000149273, ENSG00000143947, ENSG00000134419, ENSG00000142534, ENSG00000164587, ENSG00000145425, ENSG00000233927, ENSG00000149806, ENSG00000137154, ENSG00000083845, ENSG00000112306	452	48	18224	19.3193	1.82508e-20	1.5209e-21	5.72116e-20
GOTERM_MF_DIRECT	GO:0003723~RNA binding	52	11.0403	2.70782e-15	ENSG00000071082, ENSG00000100201, ENSG00000148303, ENSG00000171863, ENSG00000063177, ENSG00000156482, ENSG00000108298, ENSG00000163682, ENSG00000134419, ENSG00000174748, ENSG00000122026, ENSG00000083845, ENSG00000100138, ENSG00000198755, ENSG00000167526, ENSG00000166441, ENSG00000122406, ENSG00000165119, ENSG00000114391, ENSG00000135486, ENSG00000198918, ENSG00000115053, ENSG00000140988, ENSG0000…	443	547	16881	3.62252	1.7879e-12	2.97984e-13	3.9968e-12
Annotation Cluster 2	Enrichment Score: 36.820048473381085
Category	Term	Count	%	PValue	Genes	List Total	Pop Hits	Pop Total	Fold Enrichment	Bonferroni	Benjamini	FDR
GOTERM_MF_DIRECT	GO:0098641~cadherin binding involved in cell-cell adhesion	64	13.5881	6.02377e-40	ENSG00000109971, ENSG00000167880, ENSG00000142634, ENSG00000204628, ENSG00000148303, ENSG00000175793, ENSG00000173801, ENSG00000198561, ENSG00000168036, ENSG00000136830, ENSG00000115415, ENSG00000117450, ENSG00000107438, ENSG00000149925, ENSG00000124942, ENSG00000174748, ENSG00000117592, ENSG00000092820, ENSG00000044115, ENSG00000198242, ENSG00000115310, ENSG00000158710, ENSG00000165119, ENSG0000…	443	290	16881	8.40962	4.04195e-37	1.34732e-37	9.03275e-37
GOTERM_CC_DIRECT	GO:0005913~cell-cell adherens junction	64	13.5881	2.38456e-38	ENSG00000109971, ENSG00000167880, ENSG00000142634, ENSG00000204628, ENSG00000148303, ENSG00000175793, ENSG00000173801, ENSG00000198561, ENSG00000168036, ENSG00000136830, ENSG00000115415, ENSG00000117450, ENSG00000107438, ENSG00000149925, ENSG00000124942, ENSG00000174748, ENSG00000117592, ENSG00000092820, ENSG00000044115, ENSG00000198242, ENSG00000115310, ENSG00000158710, ENSG00000165119, ENSG0000…	452	323	18224	7.98882	1.08021e-35	1.54315e-36	3.38618e-35
GOTERM_BP_DIRECT	GO:0098609~cell-cell adhesion	57	12.1019	2.41311e-34	ENSG00000109971, ENSG00000167880, ENSG00000142634, ENSG00000204628, ENSG00000148303, ENSG00000175793, ENSG00000136830, ENSG00000117450, ENSG00000115415, ENSG00000107438, ENSG00000149925, ENSG00000124942, ENSG00000174748, ENSG00000117592, ENSG00000198242, ENSG00000115310, ENSG00000158710, ENSG00000165119, ENSG00000114391, ENSG00000074800, ENSG00000042493, ENSG00000163191, ENSG00000096384, ENSG0000…	440	271	16792	8.02704	5.777e-31	8.25285e-32	4.23601e-31
Annotation Cluster 3	Enrichment Score: 13.65538566028463
Category	Term	Count	%	PValue	Genes	List Total	Pop Hits	Pop Total	Fold Enrichment	Bonferroni	Benjamini	FDR
GOTERM_MF_DIRECT	GO:0051015~actin filament binding	27	5.73248	7.14778e-16	ENSG00000138071, ENSG00000136167, ENSG00000265190, ENSG00000115091, ENSG00000071127, ENSG00000172725, ENSG00000130402, ENSG00000077549, ENSG00000125868, ENSG00000241553, ENSG00000172757, ENSG00000167658, ENSG00000092820, ENSG00000167460, ENSG00000130429, ENSG00000163466, ENSG00000044115, ENSG00000277443, ENSG00000143549, ENSG00000111229, ENSG00000241685, ENSG00000006747, ENSG00000102024, ENSG0000…	443	132	16881	7.79443	4.46976e-13	8.9373e-14	9.99201e-13
UP_KEYWORDS	Actin-binding	33	7.00637	1.56784e-14	ENSG00000159763, ENSG00000138071, ENSG00000136167, ENSG00000198898, ENSG00000115091, ENSG00000071127, ENSG00000172725, ENSG00000130402, ENSG00000077549, ENSG00000131236, ENSG00000125868, ENSG00000241553, ENSG00000172757, ENSG00000167460, ENSG00000130429, ENSG00000163466, ENSG00000034510, ENSG00000277443, ENSG00000042493, ENSG00000143549, ENSG00000111229, ENSG00000241685, ENSG00000006747, ENSG0000…	456	274	20581	5.43582	5.839e-12	6.48814e-13	2.1616e-11
GOTERM_CC_DIRECT	GO:0015629~actin cytoskeleton	29	6.15711	9.64649e-13	ENSG00000138071, ENSG00000136167, ENSG00000198898, ENSG00000173801, ENSG00000115091, ENSG00000172725, ENSG00000147394, ENSG00000130402, ENSG00000136830, ENSG00000077549, ENSG00000125868, ENSG00000149925, ENSG00000172757, ENSG00000124942, ENSG00000092820, ENSG00000130429, ENSG00000163466, ENSG00000044115, ENSG00000277443, ENSG00000111229, ENSG00000241685, ENSG00000162704, ENSG00000148180, ENSG0000…	452	218	18224	5.36348	4.36997e-10	2.42776e-11	1.36988e-09
Annotation Cluster 4	Enrichment Score: 6.708875103298124
Category	Term	Count	%	PValue	Genes	List Total	Pop Hits	Pop Total	Fold Enrichment	Bonferroni	Benjamini	FDR
UP_SEQ_FEATURE	region of interest:Coil 2	14	2.9724	3.2993e-09	ENSG00000186442, ENSG00000186081, ENSG00000171401, ENSG00000170423, ENSG00000170421, ENSG00000160789, ENSG00000167768, ENSG00000186395, ENSG00000170477, ENSG00000026025, ENSG00000189182, ENSG00000135480, ENSG00000113368, ENSG00000186847	453	68	20063	9.11836	4.44415e-06	1.48139e-06	5.41056e-06
INTERPRO	IPR018039:Intermediate filament protein, conserved site	14	2.9724	3.31785e-09	ENSG00000186442, ENSG00000186081, ENSG00000171401, ENSG00000170423, ENSG00000170421, ENSG00000160789, ENSG00000167768, ENSG00000186395, ENSG00000170477, ENSG00000026025, ENSG00000189182, ENSG00000135480, ENSG00000113368, ENSG00000186847	448	64	18559	9.06201	3.08228e-06	1.54114e-06	5.1929e-06
GOTERM_MF_DIRECT	GO:0005198~structural molecule activity	26	5.52017	8.21547e-09	ENSG00000167880, ENSG00000203782, ENSG00000186081, ENSG00000171557, ENSG00000173801, ENSG00000135046, ENSG00000123416, ENSG00000026025, ENSG00000113368, ENSG00000186847, ENSG00000044115, ENSG00000122705, ENSG00000186442, ENSG00000171560, ENSG00000171564, ENSG00000096696, ENSG00000171401, ENSG00000170423, ENSG00000170421, ENSG00000163207, ENSG00000160789, ENSG00000167768, ENSG00000170477, ENSG0000…	443	247	16881	4.01117	5.51257e-06	6.12509e-07	1.23193e-05
UP_SEQ_FEATURE	region of interest:Linker 1	14	2.9724	9.73596e-09	ENSG00000186442, ENSG00000186081, ENSG00000171401, ENSG00000170423, ENSG00000170421, ENSG00000160789, ENSG00000167768, ENSG00000186395, ENSG00000170477, ENSG00000026025, ENSG00000189182, ENSG00000135480, ENSG00000113368, ENSG00000186847	453	74	20063	8.37903	1.31142e-05	3.27858e-06	1.59661e-05
UP_SEQ_FEATURE	region of interest:Coil 1B	14	2.9724	9.73596e-09	ENSG00000186442, ENSG00000186081, ENSG00000171401, ENSG00000170423, ENSG00000170421, ENSG00000160789, ENSG00000167768, ENSG00000186395, ENSG00000170477, ENSG00000026025, ENSG00000189182, ENSG00000135480, ENSG00000113368, ENSG00000186847	453	74	20063	8.37903	1.31142e-05	3.27858e-06	1.59661e-05
UP_SEQ_FEATURE	region of interest:Coil 1A	14	2.9724	9.73596e-09	ENSG00000186442, ENSG00000186081, ENSG00000171401, ENSG00000170423, ENSG00000170421, ENSG00000160789, ENSG00000167768, ENSG00000186395, ENSG00000170477, ENSG00000026025, ENSG00000189182, ENSG00000135480, ENSG00000113368, ENSG00000186847	453	74	20063	8.37903	1.31142e-05	3.27858e-06	1.59661e-05
UP_SEQ_FEATURE	region of interest:Rod	14	2.9724	1.15389e-08	ENSG00000186442, ENSG00000186081, ENSG00000171401, ENSG00000170423, ENSG00000170421, ENSG00000160789, ENSG00000167768, ENSG00000186395, ENSG00000170477, ENSG00000026025, ENSG00000189182, ENSG00000135480, ENSG00000113368, ENSG00000186847	453	75	20063	8.26731	1.55428e-05	3.10858e-06	1.89228e-05
UP_KEYWORDS	Intermediate filament	14	2.9724	1.29038e-08	ENSG00000186442, ENSG00000186081, ENSG00000171401, ENSG00000170423, ENSG00000170421, ENSG00000160789, ENSG00000167768, ENSG00000186395, ENSG00000170477, ENSG00000026025, ENSG00000189182, ENSG00000135480, ENSG00000113368, ENSG00000186847	456	77	20581	8.20614	4.81311e-06	3.7024e-07	1.78152e-05
UP_SEQ_FEATURE	region of interest:Head	14	2.9724	1.60763e-08	ENSG00000186442, ENSG00000186081, ENSG00000171401, ENSG00000170423, ENSG00000170421, ENSG00000160789, ENSG00000167768, ENSG00000186395, ENSG00000170477, ENSG00000026025, ENSG00000189182, ENSG00000135480, ENSG00000113368, ENSG00000186847	453	77	20063	8.05258	2.16545e-05	3.60912e-06	2.63636e-05
GOTERM_CC_DIRECT	GO:0005882~intermediate filament	17	3.60934	1.86571e-08	ENSG00000186442, ENSG00000081277, ENSG00000186081, ENSG00000171401, ENSG00000096696, ENSG00000239672, ENSG00000173801, ENSG00000170421, ENSG00000160789, ENSG00000186395, ENSG00000243678, ENSG00000170477, ENSG00000057294, ENSG00000026025, ENSG00000135480, ENSG00000189182, ENSG00000186847	452	113	18224	6.06563	8.45162e-06	3.67463e-07	2.64939e-05
SMART	SM01391:SM01391	14	2.9724	2.21372e-08	ENSG00000186442, ENSG00000186081, ENSG00000171401, ENSG00000170423, ENSG00000170421, ENSG00000160789, ENSG00000167768, ENSG00000186395, ENSG00000170477, ENSG00000026025, ENSG00000189182, ENSG00000135480, ENSG00000113368, ENSG00000186847	243	75	10057	7.72554	3.56408e-06	1.78204e-06	2.67588e-05
UP_SEQ_FEATURE	region of interest:Tail	14	2.9724	2.21661e-08	ENSG00000186442, ENSG00000186081, ENSG00000171401, ENSG00000170423, ENSG00000170421, ENSG00000160789, ENSG00000167768, ENSG00000186395, ENSG00000170477, ENSG00000026025, ENSG00000189182, ENSG00000135480, ENSG00000113368, ENSG00000186847	453	79	20063	7.84872	2.98573e-05	4.26538e-06	3.63504e-05
INTERPRO	IPR001664:Intermediate filament protein	14	2.9724	4.09977e-08	ENSG00000186442, ENSG00000186081, ENSG00000171401, ENSG00000170423, ENSG00000170421, ENSG00000160789, ENSG00000167768, ENSG00000186395, ENSG00000170477, ENSG00000026025, ENSG00000189182, ENSG00000135480, ENSG00000113368, ENSG00000186847	448	78	18559	7.4355	3.80861e-05	7.61734e-06	6.4167e-05
UP_SEQ_FEATURE	region of interest:Linker 12	12	2.54777	3.24348e-07	ENSG00000167768, ENSG00000186442, ENSG00000186395, ENSG00000170477, ENSG00000186081, ENSG00000026025, ENSG00000171401, ENSG00000189182, ENSG00000135480, ENSG00000170423, ENSG00000186847, ENSG00000170421	453	68	20063	7.81574	0.000436801	4.36887e-05	0.0005319
UP_SEQ_FEATURE	site:Stutter	9	1.91083	1.08488e-06	ENSG00000167768, ENSG00000160789, ENSG00000170477, ENSG00000186081, ENSG00000189182, ENSG00000135480, ENSG00000170423, ENSG00000186847, ENSG00000170421	453	36	20063	11.0723	0.00146027	0.00012177	0.00177909
INTERPRO	IPR003054:Type II keratin	8	1.69851	3.42722e-06	ENSG00000167768, ENSG00000186442, ENSG00000170477, ENSG00000186081, ENSG00000189182, ENSG00000135480, ENSG00000170423, ENSG00000170421	448	28	18559	11.8361	0.00317883	0.000318339	0.00536393
GOTERM_CC_DIRECT	GO:0045095~keratin filament	11	2.33546	0.000185049	ENSG00000167768, ENSG00000186442, ENSG00000261150, ENSG00000170477, ENSG00000186081, ENSG00000171401, ENSG00000189182, ENSG00000135480, ENSG00000170423, ENSG00000186847, ENSG00000170421	452	100	18224	4.43504	0.0804171	0.00194775	0.262457
UP_KEYWORDS	Keratin	11	2.33546	0.00218551	ENSG00000167768, ENSG00000186442, ENSG00000186395, ENSG00000170477, ENSG00000186081, ENSG00000171401, ENSG00000189182, ENSG00000135480, ENSG00000170423, ENSG00000186847, ENSG00000170421	456	153	20581	3.24491	0.557841	0.0172137	2.97548
UP_SEQ_FEATURE	compositionally biased region:Ser-rich	7	1.4862	0.934692	ENSG00000204843, ENSG00000186395, ENSG00000170477, ENSG00000186081, ENSG00000151474, ENSG00000170423, ENSG00000170421	453	441	20063	0.703003	1	1	100
Annotation Cluster 5	Enrichment Score: 6.592650035286871
Category	Term	Count	%	PValue	Genes	List Total	Pop Hits	Pop Total	Fold Enrichment	Bonferroni	Benjamini	FDR
UP_SEQ_FEATURE	domain:EF-hand 1	23	4.88323	2.15366e-10	ENSG00000143546, ENSG00000143556, ENSG00000196754, ENSG00000115159, ENSG00000160014, ENSG00000185043, ENSG00000178372, ENSG00000142634, ENSG00000197956, ENSG00000136167, ENSG00000188643, ENSG00000102024, ENSG00000130402, ENSG00000163191, ENSG00000162909, ENSG00000197694, ENSG00000198668, ENSG00000189334, ENSG00000014216, ENSG00000143933, ENSG00000163221, ENSG00000163220, ENSG00000092841	453	185	20063	5.50622	2.90098e-07	2.90098e-07	3.53181e-07
SMART	SM01394:SM01394	11	2.33546	4.85171e-10	ENSG00000143546, ENSG00000163191, ENSG00000143556, ENSG00000196754, ENSG00000197747, ENSG00000143536, ENSG00000197956, ENSG00000189334, ENSG00000163221, ENSG00000188643, ENSG00000163220	243	28	10057	16.2591	7.81125e-08	7.81125e-08	5.86461e-07
INTERPRO	IPR013787:S100/CaBP-9k-type, calcium binding, subdomain	11	2.33546	7.90321e-10	ENSG00000143546, ENSG00000163191, ENSG00000143556, ENSG00000196754, ENSG00000197747, ENSG00000143536, ENSG00000197956, ENSG00000189334, ENSG00000163221, ENSG00000188643, ENSG00000163220	448	29	18559	15.7134	7.34208e-07	7.34208e-07	1.23696e-06
UP_SEQ_FEATURE	domain:EF-hand 2	22	4.67091	1.31646e-09	ENSG00000143546, ENSG00000143556, ENSG00000196754, ENSG00000115159, ENSG00000160014, ENSG00000185043, ENSG00000178372, ENSG00000142634, ENSG00000197956, ENSG00000136167, ENSG00000188643, ENSG00000102024, ENSG00000130402, ENSG00000163191, ENSG00000162909, ENSG00000197694, ENSG00000198668, ENSG00000014216, ENSG00000143933, ENSG00000163221, ENSG00000163220, ENSG00000092841	453	185	20063	5.26682	1.77328e-06	8.86638e-07	2.15888e-06
INTERPRO	IPR011992:EF-hand-like domain	26	5.52017	1.89819e-08	ENSG00000143546, ENSG00000143556, ENSG00000196754, ENSG00000115159, ENSG00000160014, ENSG00000185043, ENSG00000178372, ENSG00000142634, ENSG00000143536, ENSG00000197956, ENSG00000136167, ENSG00000188643, ENSG00000102024, ENSG00000130402, ENSG00000163191, ENSG00000115415, ENSG00000197747, ENSG00000162909, ENSG00000197694, ENSG00000198668, ENSG00000189334, ENSG00000014216, ENSG00000163221, ENSG0000…	448	279	18559	3.86052	1.76341e-05	5.87805e-06	2.97093e-05
INTERPRO	IPR002048:EF-hand domain	23	4.88323	3.65541e-08	ENSG00000143546, ENSG00000143556, ENSG00000196754, ENSG00000115159, ENSG00000160014, ENSG00000185043, ENSG00000178372, ENSG00000142634, ENSG00000143536, ENSG00000197956, ENSG00000136167, ENSG00000188643, ENSG00000102024, ENSG00000130402, ENSG00000163191, ENSG00000162909, ENSG00000197694, ENSG00000198668, ENSG00000014216, ENSG00000163221, ENSG00000143933, ENSG00000163220, ENSG00000092841	448	228	18559	4.17897	3.39581e-05	8.48965e-06	5.72121e-05
INTERPRO	IPR018247:EF-Hand 1, calcium-binding site	20	4.24628	6.3017e-08	ENSG00000143546, ENSG00000143556, ENSG00000196754, ENSG00000115159, ENSG00000160014, ENSG00000185043, ENSG00000178372, ENSG00000143536, ENSG00000197956, ENSG00000136167, ENSG00000188643, ENSG00000102024, ENSG00000163191, ENSG00000130402, ENSG00000162909, ENSG00000197694, ENSG00000198668, ENSG00000014216, ENSG00000143933, ENSG00000163220	448	178	18559	4.65464	5.85411e-05	9.75708e-06	9.86302e-05
INTERPRO	IPR001751:S100/Calbindin-D9k, conserved site	9	1.91083	8.0298e-08	ENSG00000143546, ENSG00000163191, ENSG00000143556, ENSG00000196754, ENSG00000197747, ENSG00000197956, ENSG00000163221, ENSG00000188643, ENSG00000163220	448	25	18559	14.9135	7.45941e-05	1.06566e-05	0.000125677
UP_SEQ_FEATURE	calcium-binding region:2; high affinity	8	1.69851	3.57886e-07	ENSG00000143546, ENSG00000163191, ENSG00000143556, ENSG00000196754, ENSG00000189334, ENSG00000163221, ENSG00000188643, ENSG00000163220	453	22	20063	16.1052	0.000481957	4.38239e-05	0.0005869
SMART	SM00054:EFh	16	3.39703	1.8348e-06	ENSG00000115159, ENSG00000160014, ENSG00000185043, ENSG00000178372, ENSG00000142634, ENSG00000143536, ENSG00000197956, ENSG00000136167, ENSG00000102024, ENSG00000163191, ENSG00000130402, ENSG00000197694, ENSG00000198668, ENSG00000143933, ENSG00000163220, ENSG00000092841	243	144	10057	4.59854	0.000295359	7.3848e-05	0.00221783
UP_SEQ_FEATURE	calcium-binding region:1; low affinity	7	1.4862	2.67537e-06	ENSG00000143546, ENSG00000163191, ENSG00000196754, ENSG00000189334, ENSG00000163221, ENSG00000188643, ENSG00000163220	453	19	20063	16.3171	0.00359725	0.000277172	0.00438728
GOTERM_MF_DIRECT	GO:0005509~calcium ion binding	41	8.70488	5.74233e-06	ENSG00000143556, ENSG00000044574, ENSG00000185043, ENSG00000160014, ENSG00000179218, ENSG00000178372, ENSG00000142634, ENSG00000143536, ENSG00000197956, ENSG00000136167, ENSG00000265190, ENSG00000188643, ENSG00000135046, ENSG00000163815, ENSG00000130402, ENSG00000162909, ENSG00000017260, ENSG00000196975, ENSG00000189334, ENSG00000014216, ENSG00000143933, ENSG00000143546, ENSG00000167460, ENSG0000…	443	717	16881	2.17901	0.0038457	0.000226628	0.00861039
UP_SEQ_FEATURE	calcium-binding region:2	13	2.76008	1.45825e-05	ENSG00000178372, ENSG00000185043, ENSG00000160014, ENSG00000142634, ENSG00000197956, ENSG00000136167, ENSG00000102024, ENSG00000130402, ENSG00000162909, ENSG00000197694, ENSG00000198668, ENSG00000014216, ENSG00000143933	453	118	20063	4.87932	0.0194511	0.00122692	0.0239113
UP_KEYWORDS	Calcium	40	8.49257	2.95115e-05	ENSG00000143556, ENSG00000185043, ENSG00000160014, ENSG00000179218, ENSG00000178372, ENSG00000142634, ENSG00000143536, ENSG00000197956, ENSG00000136167, ENSG00000171557, ENSG00000265190, ENSG00000163931, ENSG00000005381, ENSG00000188643, ENSG00000135046, ENSG00000130402, ENSG00000162909, ENSG00000017260, ENSG00000196975, ENSG00000014216, ENSG00000143933, ENSG00000143546, ENSG00000167460, ENSG0000…	456	877	20581	2.05855	0.0109476	0.000366864	0.0407363
UP_SEQ_FEATURE	calcium-binding region:1	13	2.76008	3.3122e-05	ENSG00000178372, ENSG00000185043, ENSG00000160014, ENSG00000142634, ENSG00000197956, ENSG00000136167, ENSG00000102024, ENSG00000130402, ENSG00000162909, ENSG00000197694, ENSG00000198668, ENSG00000014216, ENSG00000143933	453	128	20063	4.49812	0.0436355	0.00262104	0.0543033
UP_SEQ_FEATURE	domain:EF-hand 3	8	1.69851	0.00599969	ENSG00000162909, ENSG00000160014, ENSG00000178372, ENSG00000197694, ENSG00000198668, ENSG00000014216, ENSG00000143933, ENSG00000092841	453	96	20063	3.69077	0.999698	0.201615	9.39727
Annotation Cluster 6	Enrichment Score: 5.718820242689628
Category	Term	Count	%	PValue	Genes	List Total	Pop Hits	Pop Total	Fold Enrichment	Bonferroni	Benjamini	FDR
BIOCARTA	h_salmonellaPathway:How does salmonella hijack a cell	11	2.33546	2.46748e-10	ENSG00000130429, ENSG00000163466, ENSG00000162704, ENSG00000241553, ENSG00000138071, ENSG00000111229, ENSG00000070831, ENSG00000241685, ENSG00000115091, ENSG00000136238, ENSG00000143632	108	13	1625	12.7315	3.99731e-08	3.99731e-08	2.98577e-07
GOTERM_MF_DIRECT	GO:0005200~structural constituent of cytoskeleton	19	4.03397	5.1678e-10	ENSG00000130429, ENSG00000184009, ENSG00000163466, ENSG00000075624, ENSG00000203782, ENSG00000186081, ENSG00000138071, ENSG00000111229, ENSG00000096696, ENSG00000118898, ENSG00000115091, ENSG00000162704, ENSG00000241553, ENSG00000197694, ENSG00000026025, ENSG00000123416, ENSG00000188229, ENSG00000186847, ENSG00000143632	443	110	16881	6.58196	3.46759e-07	4.9537e-08	7.74921e-07
GOTERM_CC_DIRECT	GO:0005885~Arp2/3 protein complex	8	1.69851	3.86237e-09	ENSG00000130429, ENSG00000163466, ENSG00000162704, ENSG00000241553, ENSG00000138071, ENSG00000111229, ENSG00000241685, ENSG00000115091	452	12	18224	26.8791	1.74965e-06	8.33168e-08	5.48473e-06
BIOCARTA	h_cdc42racPathway:Role of PI3K subunit p85 in regulation of Actin Organization and Cell Migration	11	2.33546	5.83758e-09	ENSG00000130429, ENSG00000163466, ENSG00000162704, ENSG00000241553, ENSG00000138071, ENSG00000111229, ENSG00000070831, ENSG00000241685, ENSG00000115091, ENSG00000136238, ENSG00000067560	108	16	1625	10.3443	9.45687e-07	4.72844e-07	7.06376e-06
KEGG_PATHWAY	hsa05130:Pathogenic Escherichia coli infection	15	3.18471	8.55759e-09	ENSG00000092820, ENSG00000130429, ENSG00000184009, ENSG00000163466, ENSG00000075624, ENSG00000111229, ENSG00000070831, ENSG00000241685, ENSG00000168036, ENSG00000115053, ENSG00000162704, ENSG00000241553, ENSG00000123416, ENSG00000188229, ENSG00000067560	283	51	6910	7.18146	1.9768e-06	6.58934e-07	1.09788e-05
BIOCARTA	h_actinYPathway:Y branching of actin filaments	11	2.33546	1.94152e-07	ENSG00000130429, ENSG00000163466, ENSG00000162704, ENSG00000241553, ENSG00000101182, ENSG00000138071, ENSG00000111229, ENSG00000241685, ENSG00000115091, ENSG00000136238, ENSG00000143632	108	21	1625	7.88139	3.14521e-05	1.04842e-05	0.000234933
BIOCARTA	h_rhoPathway:Rho cell motility signaling pathway	13	2.76008	5.83136e-07	ENSG00000130429, ENSG00000163466, ENSG00000138071, ENSG00000111229, ENSG00000241685, ENSG00000115091, ENSG00000162704, ENSG00000148180, ENSG00000241553, ENSG00000172757, ENSG00000175220, ENSG00000108518, ENSG00000067560	108	34	1625	5.753	9.44636e-05	1.88934e-05	0.000705622
GOTERM_BP_DIRECT	GO:0034314~Arp2/3 complex-mediated actin nucleation	8	1.69851	9.66027e-07	ENSG00000130429, ENSG00000163466, ENSG00000162704, ENSG00000241553, ENSG00000138071, ENSG00000111229, ENSG00000241685, ENSG00000115091	440	22	16792	13.8777	0.00231	0.000110121	0.00169576
GOTERM_BP_DIRECT	GO:0048013~ephrin receptor signaling pathway	13	2.76008	2.33079e-06	ENSG00000130429, ENSG00000184009, ENSG00000163466, ENSG00000075624, ENSG00000138071, ENSG00000111229, ENSG00000070831, ENSG00000241685, ENSG00000115091, ENSG00000162704, ENSG00000241553, ENSG00000136238, ENSG00000067560	440	86	16792	5.76892	0.00556438	0.0002536	0.00409142
KEGG_PATHWAY	hsa05100:Bacterial invasion of epithelial cells	15	3.18471	2.50612e-06	ENSG00000130429, ENSG00000044115, ENSG00000184009, ENSG00000163466, ENSG00000122705, ENSG00000075624, ENSG00000111229, ENSG00000070831, ENSG00000241685, ENSG00000168036, ENSG00000162704, ENSG00000241553, ENSG00000141367, ENSG00000136238, ENSG00000067560	283	78	6910	4.69557	0.000578748	0.000115776	0.00321513
GOTERM_BP_DIRECT	GO:0038096~Fc-gamma receptor signaling pathway involved in phagocytosis	14	2.9724	2.84141e-05	ENSG00000080824, ENSG00000130429, ENSG00000184009, ENSG00000163466, ENSG00000075624, ENSG00000138071, ENSG00000111229, ENSG00000070831, ENSG00000241685, ENSG00000115091, ENSG00000096384, ENSG00000162704, ENSG00000241553, ENSG00000136238	440	127	16792	4.20702	0.0657622	0.0021235	0.0498666
BIOCARTA	h_mPRPathway:How Progesterone Initiates the Oocyte Maturation	11	2.33546	3.47681e-05	ENSG00000131236, ENSG00000130429, ENSG00000163466, ENSG00000162704, ENSG00000241553, ENSG00000078369, ENSG00000138071, ENSG00000111229, ENSG00000241685, ENSG00000115091, ENSG00000143632	108	34	1625	4.86792	0.0056167	0.000938316	0.0420631
KEGG_PATHWAY	hsa05131:Shigellosis	11	2.33546	0.000234311	ENSG00000130429, ENSG00000163466, ENSG00000162704, ENSG00000184009, ENSG00000241553, ENSG00000075624, ENSG00000111229, ENSG00000108518, ENSG00000070831, ENSG00000241685, ENSG00000136238	283	64	6910	4.19667	0.0526931	0.0053986	0.300188
KEGG_PATHWAY	hsa05132:Salmonella infection	12	2.54777	0.000506138	ENSG00000130429, ENSG00000163466, ENSG00000162704, ENSG00000184009, ENSG00000241553, ENSG00000075624, ENSG00000111229, ENSG00000108518, ENSG00000070831, ENSG00000241685, ENSG00000125538, ENSG00000136238	283	83	6910	3.53016	0.110368	0.00969828	0.647399
KEGG_PATHWAY	hsa04666:Fc gamma R-mediated phagocytosis	12	2.54777	0.000561717	ENSG00000130429, ENSG00000148180, ENSG00000163466, ENSG00000162704, ENSG00000241553, ENSG00000277443, ENSG00000172757, ENSG00000111229, ENSG00000070831, ENSG00000241685, ENSG00000006747, ENSG00000136238	283	84	6910	3.48814	0.121723	0.0099344	0.718254
KEGG_PATHWAY	hsa04810:Regulation of actin cytoskeleton	20	4.24628	0.000943806	ENSG00000092820, ENSG00000130429, ENSG00000184009, ENSG00000163466, ENSG00000075624, ENSG00000111229, ENSG00000070831, ENSG00000241685, ENSG00000006747, ENSG00000213639, ENSG00000130402, ENSG00000172380, ENSG00000148180, ENSG00000162704, ENSG00000241553, ENSG00000172757, ENSG00000108518, ENSG00000140575, ENSG00000136238, ENSG00000067560	283	211	6910	2.3144	0.195973	0.0154594	1.2041
KEGG_PATHWAY	hsa04144:Endocytosis	17	3.60934	0.0617271	ENSG00000109971, ENSG00000130429, ENSG00000122705, ENSG00000163466, ENSG00000108774, ENSG00000111229, ENSG00000070831, ENSG00000241685, ENSG00000198898, ENSG00000077549, ENSG00000162704, ENSG00000241553, ENSG00000173110, ENSG00000116489, ENSG00000185236, ENSG00000141367, ENSG00000067560	283	258	6910	1.60887	1	0.289851	55.8427
Annotation Cluster 7	Enrichment Score: 5.227566296202654
Category	Term	Count	%	PValue	Genes	List Total	Pop Hits	Pop Total	Fold Enrichment	Bonferroni	Benjamini	FDR
KEGG_PATHWAY	hsa01200:Carbon metabolism	23	4.88323	6.24857e-10	ENSG00000139684, ENSG00000111669, ENSG00000130313, ENSG00000138413, ENSG00000142657, ENSG00000125166, ENSG00000074800, ENSG00000146701, ENSG00000120437, ENSG00000163931, ENSG00000067225, ENSG00000160211, ENSG00000127884, ENSG00000141959, ENSG00000177156, ENSG00000156515, ENSG00000111640, ENSG00000102144, ENSG00000014641, ENSG00000149925, ENSG00000105220, ENSG00000171314, ENSG00000121691	283	113	6910	4.96982	1.44342e-07	7.2171e-08	8.01648e-07
GOTERM_BP_DIRECT	GO:0061621~canonical glycolysis	10	2.12314	1.10702e-08	ENSG00000141959, ENSG00000156515, ENSG00000111669, ENSG00000111640, ENSG00000074800, ENSG00000102144, ENSG00000149925, ENSG00000171314, ENSG00000105220, ENSG00000067225	440	26	16792	14.6783	2.65017e-05	2.20851e-06	1.94328e-05
UP_KEYWORDS	Glycolysis	10	2.12314	1.52627e-08	ENSG00000141959, ENSG00000156515, ENSG00000111669, ENSG00000111640, ENSG00000074800, ENSG00000102144, ENSG00000149925, ENSG00000171314, ENSG00000105220, ENSG00000067225	456	31	20581	14.5593	5.69297e-06	3.79532e-07	2.10719e-05
KEGG_PATHWAY	hsa01130:Biosynthesis of antibiotics	29	6.15711	2.77186e-08	ENSG00000111669, ENSG00000138796, ENSG00000142657, ENSG00000103024, ENSG00000146701, ENSG00000239672, ENSG00000120437, ENSG00000163931, ENSG00000067225, ENSG00000160211, ENSG00000134333, ENSG00000111640, ENSG00000102144, ENSG00000014641, ENSG00000149925, ENSG00000105220, ENSG00000130313, ENSG00000138413, ENSG00000125166, ENSG00000074800, ENSG00000117448, ENSG00000127884, ENSG00000141959, ENSG0000…	283	212	6910	3.34006	6.40298e-06	1.60075e-06	3.5561e-05
GOTERM_BP_DIRECT	GO:0006094~gluconeogenesis	11	2.33546	1.50762e-07	ENSG00000111669, ENSG00000111640, ENSG00000115159, ENSG00000125166, ENSG00000074800, ENSG00000102144, ENSG00000149925, ENSG00000014641, ENSG00000146701, ENSG00000171314, ENSG00000105220	440	44	16792	9.54091	0.00036086	2.40614e-05	0.000264649
GOTERM_BP_DIRECT	GO:0006096~glycolytic process	10	2.12314	1.54311e-07	ENSG00000141959, ENSG00000134333, ENSG00000156515, ENSG00000111669, ENSG00000111640, ENSG00000074800, ENSG00000102144, ENSG00000149925, ENSG00000171314, ENSG00000105220	440	34	16792	11.2246	0.000369352	2.30885e-05	0.000270879
BIOCARTA	h_glycolysisPathway:Glycolysis Pathway	8	1.69851	4.5195e-07	ENSG00000141959, ENSG00000156515, ENSG00000111669, ENSG00000111640, ENSG00000074800, ENSG00000102144, ENSG00000171314, ENSG00000105220	108	10	1625	12.037	7.32132e-05	1.83038e-05	0.000546881
KEGG_PATHWAY	hsa00010:Glycolysis / Gluconeogenesis	13	2.76008	1.35507e-05	ENSG00000141959, ENSG00000134333, ENSG00000156515, ENSG00000111669, ENSG00000111640, ENSG00000074800, ENSG00000102144, ENSG00000149925, ENSG00000171314, ENSG00000105220, ENSG00000067225, ENSG00000117448, ENSG00000111716	283	67	6910	4.73762	0.00312533	0.000521568	0.0173832
UP_SEQ_FEATURE	binding site:Substrate	20	4.24628	5.75878e-05	ENSG00000111669, ENSG00000138413, ENSG00000240972, ENSG00000074800, ENSG00000146701, ENSG00000111144, ENSG00000116096, ENSG00000128311, ENSG00000054148, ENSG00000067225, ENSG00000117448, ENSG00000160211, ENSG00000141959, ENSG00000134333, ENSG00000102144, ENSG00000014641, ENSG00000149925, ENSG00000133313, ENSG00000137106, ENSG00000111716	453	301	20063	2.9428	0.0746405	0.00430034	0.0943969
KEGG_PATHWAY	hsa01230:Biosynthesis of amino acids	12	2.54777	0.000181563	ENSG00000141959, ENSG00000177156, ENSG00000111669, ENSG00000111640, ENSG00000138413, ENSG00000125166, ENSG00000074800, ENSG00000102144, ENSG00000149925, ENSG00000171314, ENSG00000067225, ENSG00000163931	283	74	6910	3.95951	0.0410773	0.00464969	0.232682
KEGG_PATHWAY	hsa00051:Fructose and mannose metabolism	5	1.06157	0.0397543	ENSG00000141959, ENSG00000112699, ENSG00000156515, ENSG00000111669, ENSG00000149925	283	32	6910	3.81515	0.999915	0.223737	40.5737
KEGG_PATHWAY	hsa01100:Metabolic pathways	56	11.8896	0.240263	ENSG00000198805, ENSG00000138796, ENSG00000198712, ENSG00000178741, ENSG00000103024, ENSG00000146701, ENSG00000120437, ENSG00000160211, ENSG00000111640, ENSG00000102144, ENSG00000014641, ENSG00000149925, ENSG00000117592, ENSG00000112699, ENSG00000130313, ENSG00000125166, ENSG00000074800, ENSG00000163902, ENSG00000183696, ENSG00000165092, ENSG00000117448, ENSG00000099624, ENSG00000162368, ENSG0000…	283	1228	6910	1.11348	1	0.658991	97.0556
KEGG_PATHWAY	hsa05230:Central carbon metabolism in cancer	5	1.06157	0.264321	ENSG00000141959, ENSG00000156515, ENSG00000171314, ENSG00000067225, ENSG00000160211	283	64	6910	1.90758	1	0.687273	98.0515
Annotation Cluster 8	Enrichment Score: 4.759634986862228
Category	Term	Count	%	PValue	Genes	List Total	Pop Hits	Pop Total	Fold Enrichment	Bonferroni	Benjamini	FDR
UP_KEYWORDS	Antioxidant	8	1.69851	7.39997e-09	ENSG00000167815, ENSG00000117450, ENSG00000126432, ENSG00000257017, ENSG00000142168, ENSG00000117592, ENSG00000123131, ENSG00000163220	456	14	20581	25.7907	2.76019e-06	2.30016e-07	1.02165e-05
GOTERM_MF_DIRECT	GO:0016209~antioxidant activity	9	1.91083	1.98215e-08	ENSG00000167815, ENSG00000117450, ENSG00000126432, ENSG00000257017, ENSG00000110244, ENSG00000121691, ENSG00000163631, ENSG00000123131, ENSG00000163220	443	20	16881	17.1477	1.33002e-05	1.33002e-06	2.97227e-05
GOTERM_BP_DIRECT	GO:0042744~hydrogen peroxide catabolic process	8	1.69851	4.59477e-07	ENSG00000167815, ENSG00000117450, ENSG00000126432, ENSG00000244734, ENSG00000110244, ENSG00000121691, ENSG00000117592, ENSG00000005381	440	20	16792	15.2655	0.00109938	5.78925e-05	0.000806568
GOTERM_BP_DIRECT	GO:0000302~response to reactive oxygen species	10	2.12314	5.55157e-07	ENSG00000167815, ENSG00000143556, ENSG00000117450, ENSG00000126432, ENSG00000142168, ENSG00000084207, ENSG00000121691, ENSG00000117592, ENSG00000136810, ENSG00000185624	440	39	16792	9.78555	0.00132816	6.64501e-05	0.000974524
INTERPRO	IPR012336:Thioredoxin-like fold	16	3.39703	5.67205e-07	ENSG00000167815, ENSG00000126432, ENSG00000143870, ENSG00000142669, ENSG00000136810, ENSG00000185624, ENSG00000123131, ENSG00000106541, ENSG00000155660, ENSG00000117450, ENSG00000148834, ENSG00000113194, ENSG00000084207, ENSG00000117592, ENSG00000254772, ENSG00000169583	448	130	18559	5.09863	0.000526795	5.85465e-05	0.00088775
UP_SEQ_FEATURE	active site:Cysteine sulfenic acid (-SOH) intermediate	5	1.06157	3.67923e-06	ENSG00000167815, ENSG00000117450, ENSG00000126432, ENSG00000117592, ENSG00000123131	453	6	20063	36.9077	0.00494368	0.000353933	0.00603344
INTERPRO	IPR013766:Thioredoxin domain	9	1.91083	5.05819e-06	ENSG00000167815, ENSG00000155660, ENSG00000117450, ENSG00000143870, ENSG00000126432, ENSG00000117592, ENSG00000136810, ENSG00000185624, ENSG00000123131	448	41	18559	9.09359	0.00468805	0.000427097	0.00791647
GOTERM_MF_DIRECT	GO:0051920~peroxiredoxin activity	5	1.06157	6.67137e-06	ENSG00000116288, ENSG00000117450, ENSG00000126432, ENSG00000117592, ENSG00000123131	443	6	16881	31.7551	0.0044665	0.000248664	0.0100034
UP_KEYWORDS	Redox-active center	9	1.91083	1.09262e-05	ENSG00000167815, ENSG00000155660, ENSG00000117450, ENSG00000143870, ENSG00000126432, ENSG00000117592, ENSG00000136810, ENSG00000185624, ENSG00000123131	456	49	20581	8.28988	0.00406722	0.000163007	0.0150839
UP_KEYWORDS	Peroxidase	7	1.4862	1.40002e-05	ENSG00000167815, ENSG00000117450, ENSG00000126432, ENSG00000121691, ENSG00000117592, ENSG00000123131, ENSG00000005381	456	25	20581	12.6375	0.00520851	0.000193393	0.0193272
GOTERM_BP_DIRECT	GO:0045454~cell redox homeostasis	11	2.33546	3.08757e-05	ENSG00000167815, ENSG00000012223, ENSG00000155660, ENSG00000117450, ENSG00000143870, ENSG00000126432, ENSG00000142669, ENSG00000117592, ENSG00000136810, ENSG00000185624, ENSG00000123131	440	77	16792	5.45195	0.0712517	0.00223742	0.0541857
INTERPRO	IPR024706:Peroxiredoxin, AhpC-type	4	0.849257	5.45261e-05	ENSG00000167815, ENSG00000117450, ENSG00000117592, ENSG00000123131	448	4	18559	41.4263	0.0493945	0.00388904	0.0853067
INTERPRO	IPR000866:Alkyl hydroperoxide reductase subunit C/ Thiol specific antioxidant	4	0.849257	0.000133872	ENSG00000167815, ENSG00000117450, ENSG00000117592, ENSG00000123131	448	5	18559	33.1411	0.116952	0.0088446	0.209322
INTERPRO	IPR019479:Peroxiredoxin, C-terminal	4	0.849257	0.000133872	ENSG00000167815, ENSG00000117450, ENSG00000117592, ENSG00000123131	448	5	18559	33.1411	0.116952	0.0088446	0.209322
GOTERM_MF_DIRECT	GO:0008379~thioredoxin peroxidase activity	4	0.849257	0.000171433	ENSG00000167815, ENSG00000117450, ENSG00000126432, ENSG00000123131	443	5	16881	30.4849	0.108671	0.00441491	0.25676
GOTERM_CC_DIRECT	GO:0005623~cell	11	2.33546	0.000185049	ENSG00000167815, ENSG00000155660, ENSG00000156515, ENSG00000117450, ENSG00000148346, ENSG00000142669, ENSG00000164104, ENSG00000117592, ENSG00000122585, ENSG00000185624, ENSG00000123131	452	100	18224	4.43504	0.0804171	0.00194775	0.262457
PIR_SUPERFAMILY	PIRSF000239:peroxiredoxin, AhpC type	4	0.849257	0.000286948	ENSG00000167815, ENSG00000117450, ENSG00000117592, ENSG00000123131	73	4	1692	23.1781	0.0167898	0.00843045	0.286172
UP_SEQ_FEATURE	domain:Thioredoxin	6	1.27389	0.000800398	ENSG00000167815, ENSG00000117450, ENSG00000126432, ENSG00000117592, ENSG00000136810, ENSG00000123131	453	33	20063	8.05258	0.659918	0.0458117	1.30452
INTERPRO	IPR017937:Thioredoxin, conserved site	4	0.849257	0.00733971	ENSG00000155660, ENSG00000143870, ENSG00000136810, ENSG00000185624	448	17	18559	9.74737	0.998934	0.210212	10.8901
UP_SEQ_FEATURE	site:Contributes to redox potential value	3	0.636943	0.00986663	ENSG00000143870, ENSG00000136810, ENSG00000185624	453	7	20063	18.9811	0.999998	0.272403	15.0075
Annotation Cluster 9	Enrichment Score: 4.2779293360281185
Category	Term	Count	%	PValue	Genes	List Total	Pop Hits	Pop Total	Fold Enrichment	Bonferroni	Benjamini	FDR
UP_KEYWORDS	Annexin	6	1.27389	8.7715e-06	ENSG00000164111, ENSG00000182718, ENSG00000138279, ENSG00000196975, ENSG00000265190, ENSG00000135046	456	14	20581	19.343	0.00326644	0.000136315	0.0121094
UP_KEYWORDS	Calcium/phospholipid-binding	6	1.27389	1.29185e-05	ENSG00000164111, ENSG00000182718, ENSG00000138279, ENSG00000196975, ENSG00000265190, ENSG00000135046	456	15	20581	18.0535	0.00480705	0.000185315	0.017834
SMART	SM00335:ANX	6	1.27389	1.29767e-05	ENSG00000164111, ENSG00000182718, ENSG00000138279, ENSG00000196975, ENSG00000265190, ENSG00000135046	243	14	10057	17.7372	0.00208709	0.000417767	0.0156848
INTERPRO	IPR001464:Annexin	6	1.27389	1.3259e-05	ENSG00000164111, ENSG00000182718, ENSG00000138279, ENSG00000196975, ENSG00000265190, ENSG00000135046	448	14	18559	17.7541	0.0122421	0.00102595	0.0207501
INTERPRO	IPR018502:Annexin repeat	6	1.27389	1.3259e-05	ENSG00000164111, ENSG00000182718, ENSG00000138279, ENSG00000196975, ENSG00000265190, ENSG00000135046	448	14	18559	17.7541	0.0122421	0.00102595	0.0207501
INTERPRO	IPR018252:Annexin repeat, conserved site	6	1.27389	1.3259e-05	ENSG00000164111, ENSG00000182718, ENSG00000138279, ENSG00000196975, ENSG00000265190, ENSG00000135046	448	14	18559	17.7541	0.0122421	0.00102595	0.0207501
UP_SEQ_FEATURE	repeat:Annexin 3	6	1.27389	1.41455e-05	ENSG00000164111, ENSG00000182718, ENSG00000138279, ENSG00000196975, ENSG00000265190, ENSG00000135046	453	15	20063	17.7157	0.0188738	0.00126947	0.0231948
UP_SEQ_FEATURE	repeat:Annexin 2	6	1.27389	1.41455e-05	ENSG00000164111, ENSG00000182718, ENSG00000138279, ENSG00000196975, ENSG00000265190, ENSG00000135046	453	15	20063	17.7157	0.0188738	0.00126947	0.0231948
UP_SEQ_FEATURE	repeat:Annexin 4	6	1.27389	1.41455e-05	ENSG00000164111, ENSG00000182718, ENSG00000138279, ENSG00000196975, ENSG00000265190, ENSG00000135046	453	15	20063	17.7157	0.0188738	0.00126947	0.0231948
UP_SEQ_FEATURE	repeat:Annexin 1	6	1.27389	1.41455e-05	ENSG00000164111, ENSG00000182718, ENSG00000138279, ENSG00000196975, ENSG00000265190, ENSG00000135046	453	15	20063	17.7157	0.0188738	0.00126947	0.0231948
GOTERM_MF_DIRECT	GO:0004859~phospholipase inhibitor activity	4	0.849257	0.00251505	ENSG00000164111, ENSG00000182718, ENSG00000196975, ENSG00000135046	443	11	16881	13.8568	0.815429	0.035313	3.70571
GOTERM_MF_DIRECT	GO:0048306~calcium-dependent protein binding	7	1.4862	0.00399142	ENSG00000163191, ENSG00000182718, ENSG00000138279, ENSG00000175899, ENSG00000197956, ENSG00000196975, ENSG00000135046	443	58	16881	4.59901	0.931684	0.0512592	5.8209
GOTERM_MF_DIRECT	GO:0005544~calcium-dependent phospholipid binding	6	1.27389	0.0176924	ENSG00000164111, ENSG00000182718, ENSG00000138279, ENSG00000196975, ENSG00000265190, ENSG00000135046	443	58	16881	3.94201	0.999994	0.168293	23.4844
Annotation Cluster 10	Enrichment Score: 4.133374591875068
Category	Term	Count	%	PValue	Genes	List Total	Pop Hits	Pop Total	Fold Enrichment	Bonferroni	Benjamini	FDR
GOTERM_MF_DIRECT	GO:0051082~unfolded protein binding	16	3.39703	1.77948e-07	ENSG00000109971, ENSG00000080824, ENSG00000149257, ENSG00000044574, ENSG00000179218, ENSG00000144381, ENSG00000115541, ENSG00000096384, ENSG00000181163, ENSG00000173110, ENSG00000196262, ENSG00000188229, ENSG00000100380, ENSG00000113013, ENSG00000166226, ENSG00000110958	443	110	16881	5.5427	0.000119396	9.95019e-06	0.000266836
UP_KEYWORDS	Chaperone	19	4.03397	5.67973e-07	ENSG00000109971, ENSG00000149257, ENSG00000080824, ENSG00000143870, ENSG00000179218, ENSG00000144381, ENSG00000106211, ENSG00000177556, ENSG00000185624, ENSG00000115541, ENSG00000096384, ENSG00000116288, ENSG00000181163, ENSG00000196531, ENSG00000119335, ENSG00000100380, ENSG00000113013, ENSG00000166226, ENSG00000110958	456	201	20581	4.26638	0.000211831	1.11501e-05	0.000784148
GOTERM_BP_DIRECT	GO:0006986~response to unfolded protein	9	1.91083	1.10721e-05	ENSG00000109971, ENSG00000115541, ENSG00000080824, ENSG00000096384, ENSG00000149257, ENSG00000113194, ENSG00000173110, ENSG00000144381, ENSG00000106211	440	42	16792	8.17792	0.0261586	0.00101897	0.0194343
GOTERM_BP_DIRECT	GO:0006457~protein folding	15	3.18471	0.00028063	ENSG00000109971, ENSG00000080824, ENSG00000143870, ENSG00000179218, ENSG00000114353, ENSG00000078369, ENSG00000136810, ENSG00000155660, ENSG00000115541, ENSG00000096384, ENSG00000196262, ENSG00000100380, ENSG00000113013, ENSG00000166226, ENSG00000172354	440	180	16792	3.1803	0.489275	0.0136191	0.491479
UP_KEYWORDS	Stress response	10	2.12314	0.000374866	ENSG00000109971, ENSG00000115541, ENSG00000080824, ENSG00000116288, ENSG00000096384, ENSG00000149257, ENSG00000173110, ENSG00000144381, ENSG00000133318, ENSG00000106211	456	100	20581	4.51338	0.130513	0.00410483	0.516306
GOTERM_BP_DIRECT	GO:0042026~protein refolding	5	1.06157	0.0005002	ENSG00000109971, ENSG00000080824, ENSG00000173110, ENSG00000144381, ENSG00000166710	440	15	16792	12.7212	0.698136	0.0207944	0.87443
KEGG_PATHWAY	hsa04612:Antigen processing and presentation	6	1.27389	0.197867	ENSG00000109971, ENSG00000080824, ENSG00000096384, ENSG00000179218, ENSG00000173110, ENSG00000166710	283	76	6910	1.92765	1	0.59079	94.0905
Annotation Cluster 11	Enrichment Score: 3.9975042678240165
Category	Term	Count	%	PValue	Genes	List Total	Pop Hits	Pop Total	Fold Enrichment	Bonferroni	Benjamini	FDR
UP_KEYWORDS	Actin capping	7	1.4862	2.4006e-06	ENSG00000077549, ENSG00000148180, ENSG00000042493, ENSG00000197694, ENSG00000116489, ENSG00000006747, ENSG00000198898	456	19	20581	16.6282	0.000895023	4.26383e-05	0.00331425
GOTERM_BP_DIRECT	GO:0051016~barbed-end actin filament capping	5	1.06157	0.00037451	ENSG00000077549, ENSG00000148180, ENSG00000042493, ENSG00000116489, ENSG00000198898	440	14	16792	13.6299	0.592105	0.0167774	0.655385
GOTERM_CC_DIRECT	GO:0008290~F-actin capping protein complex	4	0.849257	0.00113163	ENSG00000077549, ENSG00000042493, ENSG00000116489, ENSG00000198898	452	9	18224	17.9194	0.401254	0.00928244	1.59502
Annotation Cluster 12	Enrichment Score: 3.4079753145895975
Category	Term	Count	%	PValue	Genes	List Total	Pop Hits	Pop Total	Fold Enrichment	Bonferroni	Benjamini	FDR
SMART	SM00101:14_3_3	6	1.27389	1.56349e-07	ENSG00000134308, ENSG00000166913, ENSG00000128245, ENSG00000170027, ENSG00000164924, ENSG00000175793	243	7	10057	35.4744	2.51719e-05	8.39071e-06	0.000188991
INTERPRO	IPR023409:14-3-3 protein, conserved site	6	1.27389	1.59977e-07	ENSG00000134308, ENSG00000166913, ENSG00000128245, ENSG00000170027, ENSG00000164924, ENSG00000175793	448	7	18559	35.5083	0.000148608	1.85772e-05	0.000250386
INTERPRO	IPR023410:14-3-3 domain	6	1.27389	1.59977e-07	ENSG00000134308, ENSG00000166913, ENSG00000128245, ENSG00000170027, ENSG00000164924, ENSG00000175793	448	7	18559	35.5083	0.000148608	1.85772e-05	0.000250386
INTERPRO	IPR000308:14-3-3 protein	6	1.27389	1.59977e-07	ENSG00000134308, ENSG00000166913, ENSG00000128245, ENSG00000170027, ENSG00000164924, ENSG00000175793	448	7	18559	35.5083	0.000148608	1.85772e-05	0.000250386
UP_SEQ_FEATURE	site:Interaction with phosphoserine on interacting protein	6	1.27389	3.00653e-07	ENSG00000134308, ENSG00000166913, ENSG00000128245, ENSG00000170027, ENSG00000164924, ENSG00000175793	453	8	20063	33.2169	0.000404898	4.49967e-05	0.000493043
PIR_SUPERFAMILY	PIRSF000868:14-3-3 protein	6	1.27389	2.39115e-06	ENSG00000134308, ENSG00000166913, ENSG00000128245, ENSG00000170027, ENSG00000164924, ENSG00000175793	73	7	1692	19.8669	0.000141068	0.000141068	0.00238774
GOTERM_BP_DIRECT	GO:1900740~positive regulation of protein insertion into mitochondrial membrane involved in apoptotic signaling pathway	7	1.4862	0.000107502	ENSG00000134308, ENSG00000166913, ENSG00000264364, ENSG00000128245, ENSG00000170027, ENSG00000164924, ENSG00000175793	440	30	16792	8.90485	0.226921	0.00641368	0.188542
GOTERM_BP_DIRECT	GO:0061024~membrane organization	7	1.4862	0.000156967	ENSG00000134308, ENSG00000166913, ENSG00000128245, ENSG00000170027, ENSG00000119396, ENSG00000164924, ENSG00000175793	440	32	16792	8.3483	0.313266	0.00890791	0.275184
KEGG_PATHWAY	hsa04114:Oocyte meiosis	12	2.54777	0.00471383	ENSG00000213639, ENSG00000134308, ENSG00000166913, ENSG00000160014, ENSG00000178372, ENSG00000105568, ENSG00000198668, ENSG00000128245, ENSG00000170027, ENSG00000164924, ENSG00000104695, ENSG00000143933	283	109	6910	2.68811	0.664277	0.053111	5.88174
KEGG_PATHWAY	hsa04390:Hippo signaling pathway	13	2.76008	0.0202147	ENSG00000213639, ENSG00000184009, ENSG00000134308, ENSG00000044115, ENSG00000166913, ENSG00000075624, ENSG00000105568, ENSG00000128245, ENSG00000170027, ENSG00000081051, ENSG00000164924, ENSG00000104695, ENSG00000168036	283	151	6910	2.10212	0.991062	0.155052	23.0487
GOTERM_CC_DIRECT	GO:0030659~cytoplasmic vesicle membrane	8	1.69851	0.0372463	ENSG00000134308, ENSG00000166913, ENSG00000128245, ENSG00000170027, ENSG00000119396, ENSG00000164924, ENSG00000175793, ENSG00000135046	452	126	18224	2.55991	1	0.173912	41.6678
GOTERM_BP_DIRECT	GO:0006605~protein targeting	4	0.849257	0.081261	ENSG00000134308, ENSG00000166913, ENSG00000170027, ENSG00000164924	440	39	16792	3.91422	1	0.711996	77.4123
KEGG_PATHWAY	hsa05169:Epstein-Barr virus infection	10	2.12314	0.371835	ENSG00000109971, ENSG00000134308, ENSG00000166913, ENSG00000173110, ENSG00000132341, ENSG00000026025, ENSG00000128245, ENSG00000170027, ENSG00000164924, ENSG00000106211	283	190	6910	1.2851	1	0.765759	99.7433
KEGG_PATHWAY	hsa04110:Cell cycle	6	1.27389	0.575529	ENSG00000134308, ENSG00000166913, ENSG00000128245, ENSG00000170027, ENSG00000164924, ENSG00000175793	283	124	6910	1.18147	1	0.864591	99.9983
KEGG_PATHWAY	hsa04151:PI3K-Akt signaling pathway	14	2.9724	0.658756	ENSG00000080824, ENSG00000078369, ENSG00000096384, ENSG00000172380, ENSG00000134308, ENSG00000166913, ENSG00000105568, ENSG00000128245, ENSG00000170027, ENSG00000164924, ENSG00000172354, ENSG00000104695, ENSG00000137154, ENSG00000136238	283	345	6910	0.990833	1	0.895423	99.9999
KEGG_PATHWAY	hsa05161:Hepatitis B	4	0.849257	0.939899	ENSG00000115415, ENSG00000134308, ENSG00000166913, ENSG00000164924	283	145	6910	0.673571	1	0.990013	100
Annotation Cluster 13	Enrichment Score: 3.2677738225213147
Category	Term	Count	%	PValue	Genes	List Total	Pop Hits	Pop Total	Fold Enrichment	Bonferroni	Benjamini	FDR
UP_KEYWORDS	Innate immunity	19	4.03397	2.23622e-05	ENSG00000143546, ENSG00000198183, ENSG00000240972, ENSG00000148346, ENSG00000189403, ENSG00000171560, ENSG00000171564, ENSG00000197766, ENSG00000187608, ENSG00000125730, ENSG00000130768, ENSG00000135046, ENSG00000008438, ENSG00000101347, ENSG00000131981, ENSG00000197111, ENSG00000164104, ENSG00000163221, ENSG00000163220	456	261	20581	3.2856	0.0083065	0.000287586	0.0308691
GOTERM_BP_DIRECT	GO:0045087~innate immune response	24	5.09554	0.000986867	ENSG00000143546, ENSG00000143556, ENSG00000198183, ENSG00000096006, ENSG00000240972, ENSG00000189403, ENSG00000148346, ENSG00000171560, ENSG00000171564, ENSG00000132465, ENSG00000198898, ENSG00000122585, ENSG00000130768, ENSG00000135046, ENSG00000166710, ENSG00000008438, ENSG00000131981, ENSG00000143947, ENSG00000102879, ENSG00000197111, ENSG00000116489, ENSG00000164104, ENSG00000163221, ENSG0000…	440	430	16792	2.13006	0.905931	0.037407	1.71828
UP_KEYWORDS	Immunity	23	4.88323	0.00184719	ENSG00000143546, ENSG00000198183, ENSG00000240972, ENSG00000148346, ENSG00000189403, ENSG00000171560, ENSG00000171564, ENSG00000197766, ENSG00000187608, ENSG00000125730, ENSG00000130768, ENSG00000135046, ENSG00000166710, ENSG00000012223, ENSG00000008438, ENSG00000168961, ENSG00000101347, ENSG00000257017, ENSG00000131981, ENSG00000197111, ENSG00000164104, ENSG00000163221, ENSG00000163220	456	500	20581	2.07615	0.498243	0.0155515	2.52032
UP_KEYWORDS	Inflammatory response	11	2.33546	0.00208266	ENSG00000143546, ENSG00000116288, ENSG00000240972, ENSG00000189403, ENSG00000164104, ENSG00000125538, ENSG00000163221, ENSG00000130768, ENSG00000125730, ENSG00000163220, ENSG00000135046	456	152	20581	3.26626	0.540513	0.0167632	2.83732
Annotation Cluster 14	Enrichment Score: 2.71372602244823
Category	Term	Count	%	PValue	Genes	List Total	Pop Hits	Pop Total	Fold Enrichment	Bonferroni	Benjamini	FDR
GOTERM_MF_DIRECT	GO:0030674~protein binding, bridging	11	2.33546	3.12893e-05	ENSG00000163207, ENSG00000167880, ENSG00000241553, ENSG00000203782, ENSG00000171560, ENSG00000151474, ENSG00000171564, ENSG00000096696, ENSG00000100380, ENSG00000171557, ENSG00000135046	443	77	16881	5.44373	0.0207765	0.000953882	0.0469086
GOTERM_CC_DIRECT	GO:0001533~cornified envelope	7	1.4862	0.000899763	ENSG00000163207, ENSG00000167880, ENSG00000203782, ENSG00000105427, ENSG00000096696, ENSG00000136155, ENSG00000135046	452	46	18224	6.13544	0.334872	0.00796373	1.27014
GOTERM_BP_DIRECT	GO:0031424~keratinization	7	1.4862	0.00149459	ENSG00000163207, ENSG00000167880, ENSG00000203782, ENSG00000105427, ENSG00000070831, ENSG00000175793, ENSG00000118898	440	48	16792	5.56553	0.972144	0.0528078	2.59141
UP_SEQ_FEATURE	lipid moiety-binding region:Omega-hydroxyceramide glutamate ester	3	0.636943	0.00149666	ENSG00000163207, ENSG00000167880, ENSG00000096696	453	3	20063	44.2892	0.867014	0.071999	2.4263
GOTERM_BP_DIRECT	GO:0030216~keratinocyte differentiation	8	1.69851	0.00368586	ENSG00000143556, ENSG00000163207, ENSG00000167880, ENSG00000203782, ENSG00000186395, ENSG00000096696, ENSG00000136155, ENSG00000135046	440	76	16792	4.01722	0.999855	0.115543	6.27652
UP_KEYWORDS	Keratinization	5	1.06157	0.0105248	ENSG00000163207, ENSG00000167880, ENSG00000203782, ENSG00000105427, ENSG00000118898	456	39	20581	5.78638	0.980679	0.0657807	13.5909
GOTERM_BP_DIRECT	GO:0018149~peptide cross-linking	5	1.06157	0.0413046	ENSG00000163207, ENSG00000167880, ENSG00000203782, ENSG00000096696, ENSG00000135046	440	50	16792	3.81636	1	0.540123	52.3108
Annotation Cluster 15	Enrichment Score: 2.6978206658558284
Category	Term	Count	%	PValue	Genes	List Total	Pop Hits	Pop Total	Fold Enrichment	Bonferroni	Benjamini	FDR
UP_SEQ_FEATURE	repeat:Plectin 2	4	0.849257	0.000371631	ENSG00000167880, ENSG00000261150, ENSG00000096696, ENSG00000118898	453	7	20063	25.3081	0.393882	0.0247233	0.607701
UP_SEQ_FEATURE	repeat:Plectin 1	4	0.849257	0.000371631	ENSG00000167880, ENSG00000261150, ENSG00000096696, ENSG00000118898	453	7	20063	25.3081	0.393882	0.0247233	0.607701
SMART	SM00250:PLEC	4	0.849257	0.000448372	ENSG00000167880, ENSG00000261150, ENSG00000096696, ENSG00000118898	243	7	10057	23.6496	0.069659	0.0119619	0.540635
INTERPRO	IPR001101:Plectin repeat	4	0.849257	0.000451934	ENSG00000167880, ENSG00000261150, ENSG00000096696, ENSG00000118898	448	7	18559	23.6722	0.342915	0.0243998	0.705002
UP_SEQ_FEATURE	repeat:Plectin 3	3	0.636943	0.00715377	ENSG00000167880, ENSG00000261150, ENSG00000096696	453	6	20063	22.1446	0.999937	0.230006	11.107
UP_SEQ_FEATURE	repeat:Plectin 4	3	0.636943	0.00715377	ENSG00000167880, ENSG00000261150, ENSG00000096696	453	6	20063	22.1446	0.999937	0.230006	11.107
UP_SEQ_FEATURE	repeat:Plectin 5	3	0.636943	0.00715377	ENSG00000167880, ENSG00000261150, ENSG00000096696	453	6	20063	22.1446	0.999937	0.230006	11.107
UP_SEQ_FEATURE	repeat:Plectin 6	3	0.636943	0.00715377	ENSG00000167880, ENSG00000261150, ENSG00000096696	453	6	20063	22.1446	0.999937	0.230006	11.107
UP_SEQ_FEATURE	repeat:Plectin 7	3	0.636943	0.00715377	ENSG00000167880, ENSG00000261150, ENSG00000096696	453	6	20063	22.1446	0.999937	0.230006	11.107
Annotation Cluster 16	Enrichment Score: 2.6698881333989877
Category	Term	Count	%	PValue	Genes	List Total	Pop Hits	Pop Total	Fold Enrichment	Bonferroni	Benjamini	FDR
INTERPRO	IPR020858:Serum albumin-like	4	0.849257	0.000133872	ENSG00000143369, ENSG00000081051, ENSG00000145321, ENSG00000163631	448	5	18559	33.1411	0.116952	0.0088446	0.209322
UP_SEQ_FEATURE	domain:Albumin 1	3	0.636943	0.00294864	ENSG00000081051, ENSG00000145321, ENSG00000163631	453	4	20063	33.2169	0.981271	0.113555	4.72725
UP_SEQ_FEATURE	domain:Albumin 3	3	0.636943	0.00294864	ENSG00000081051, ENSG00000145321, ENSG00000163631	453	4	20063	33.2169	0.981271	0.113555	4.72725
UP_SEQ_FEATURE	domain:Albumin 2	3	0.636943	0.00294864	ENSG00000081051, ENSG00000145321, ENSG00000163631	453	4	20063	33.2169	0.981271	0.113555	4.72725
SMART	SM00103:ALBUMIN	3	0.636943	0.00335097	ENSG00000081051, ENSG00000145321, ENSG00000163631	243	4	10057	31.0401	0.417492	0.0653205	3.97616
INTERPRO	IPR014760:Serum albumin, N-terminal	3	0.636943	0.00336298	ENSG00000081051, ENSG00000145321, ENSG00000163631	448	4	18559	31.0698	0.956259	0.127213	5.13581
INTERPRO	IPR000264:ALB/AFP/VDB	3	0.636943	0.00336298	ENSG00000081051, ENSG00000145321, ENSG00000163631	448	4	18559	31.0698	0.956259	0.127213	5.13581
INTERPRO	IPR020857:Serum albumin, conserved site	3	0.636943	0.00336298	ENSG00000081051, ENSG00000145321, ENSG00000163631	448	4	18559	31.0698	0.956259	0.127213	5.13581
Annotation Cluster 17	Enrichment Score: 2.554040727746523
Category	Term	Count	%	PValue	Genes	List Total	Pop Hits	Pop Total	Fold Enrichment	Bonferroni	Benjamini	FDR
GOTERM_CC_DIRECT	GO:0005743~mitochondrial inner membrane	28	5.9448	1.56964e-05	ENSG00000138796, ENSG00000198712, ENSG00000178741, ENSG00000146701, ENSG00000100243, ENSG00000167863, ENSG00000213585, ENSG00000152234, ENSG00000223572, ENSG00000131981, ENSG00000008394, ENSG00000110955, ENSG00000140740, ENSG00000075415, ENSG00000164919, ENSG00000169100, ENSG00000115159, ENSG00000103018, ENSG00000125166, ENSG00000144381, ENSG00000128311, ENSG00000099624, ENSG00000165637, ENSG0000…	452	441	18224	2.55991	0.00708532	0.000203138	0.0222873
KEGG_PATHWAY	hsa05012:Parkinson's disease	18	3.82166	5.96111e-05	ENSG00000164919, ENSG00000185651, ENSG00000169100, ENSG00000156587, ENSG00000198712, ENSG00000114353, ENSG00000178741, ENSG00000167863, ENSG00000213585, ENSG00000099624, ENSG00000165637, ENSG00000116288, ENSG00000152234, ENSG00000111775, ENSG00000110955, ENSG00000131143, ENSG00000140740, ENSG00000130985	283	142	6910	3.09511	0.0136762	0.00196529	0.0764499
KEGG_PATHWAY	hsa05010:Alzheimer's disease	18	3.82166	0.000467428	ENSG00000164919, ENSG00000160014, ENSG00000198712, ENSG00000178372, ENSG00000178741, ENSG00000167863, ENSG00000099624, ENSG00000111640, ENSG00000152234, ENSG00000162909, ENSG00000198668, ENSG00000014216, ENSG00000111775, ENSG00000125538, ENSG00000110955, ENSG00000131143, ENSG00000140740, ENSG00000143933	283	168	6910	2.6161	0.102373	0.00977025	0.598023
UP_KEYWORDS	Mitochondrion	41	8.70488	0.00197945	ENSG00000138796, ENSG00000198712, ENSG00000178741, ENSG00000146701, ENSG00000100243, ENSG00000167863, ENSG00000213585, ENSG00000116288, ENSG00000152234, ENSG00000223572, ENSG00000105755, ENSG00000008394, ENSG00000106153, ENSG00000110955, ENSG00000140740, ENSG00000075415, ENSG00000164919, ENSG00000169100, ENSG00000115159, ENSG00000126432, ENSG00000103018, ENSG00000125166, ENSG00000142168, ENSG0000…	456	1119	20581	1.65369	0.52244	0.0162895	2.69848
UP_KEYWORDS	Mitochondrion inner membrane	15	3.18471	0.00287673	ENSG00000164919, ENSG00000169100, ENSG00000152234, ENSG00000198712, ENSG00000223572, ENSG00000178741, ENSG00000149273, ENSG00000167863, ENSG00000167085, ENSG00000111775, ENSG00000110955, ENSG00000131143, ENSG00000140740, ENSG00000099624, ENSG00000075415	456	270	20581	2.50743	0.658554	0.0221381	3.89932
KEGG_PATHWAY	hsa05016:Huntington's disease	17	3.60934	0.00508704	ENSG00000164919, ENSG00000122705, ENSG00000169100, ENSG00000198712, ENSG00000178741, ENSG00000142168, ENSG00000167863, ENSG00000213585, ENSG00000099624, ENSG00000204843, ENSG00000165637, ENSG00000152234, ENSG00000111775, ENSG00000110955, ENSG00000140740, ENSG00000131143, ENSG00000141367	283	192	6910	2.16192	0.692139	0.0545557	6.33352
UP_SEQ_FEATURE	transit peptide:Mitochondrion	20	4.24628	0.0136153	ENSG00000138796, ENSG00000115159, ENSG00000126432, ENSG00000125166, ENSG00000178741, ENSG00000146701, ENSG00000144381, ENSG00000127884, ENSG00000099624, ENSG00000152234, ENSG00000223572, ENSG00000105755, ENSG00000137767, ENSG00000106153, ENSG00000111775, ENSG00000113013, ENSG00000110955, ENSG00000131143, ENSG00000140740, ENSG00000075415	453	482	20063	1.83773	1	0.336582	20.1334
GOTERM_CC_DIRECT	GO:0005759~mitochondrial matrix	15	3.18471	0.0336538	ENSG00000138796, ENSG00000126432, ENSG00000125166, ENSG00000146701, ENSG00000142168, ENSG00000128311, ENSG00000144381, ENSG00000127884, ENSG00000099624, ENSG00000115541, ENSG00000116288, ENSG00000152234, ENSG00000149273, ENSG00000105755, ENSG00000110955	452	327	18224	1.84948	1	0.163265	38.4995
UP_KEYWORDS	Transit peptide	19	4.03397	0.0532842	ENSG00000138796, ENSG00000115159, ENSG00000126432, ENSG00000125166, ENSG00000178741, ENSG00000146701, ENSG00000144381, ENSG00000127884, ENSG00000099624, ENSG00000152234, ENSG00000223572, ENSG00000105755, ENSG00000137767, ENSG00000111775, ENSG00000113013, ENSG00000110955, ENSG00000131143, ENSG00000140740, ENSG00000075415	456	536	20581	1.59989	1	0.238391	53.0447
KEGG_PATHWAY	hsa00190:Oxidative phosphorylation	10	2.12314	0.0931499	ENSG00000164919, ENSG00000152234, ENSG00000198712, ENSG00000178741, ENSG00000167863, ENSG00000111775, ENSG00000110955, ENSG00000140740, ENSG00000131143, ENSG00000099624	283	133	6910	1.83586	1	0.381569	71.476
Annotation Cluster 18	Enrichment Score: 2.534295434851972
Category	Term	Count	%	PValue	Genes	List Total	Pop Hits	Pop Total	Fold Enrichment	Bonferroni	Benjamini	FDR
GOTERM_BP_DIRECT	GO:0006414~translational elongation	6	1.27389	7.71783e-05	ENSG00000177600, ENSG00000167658, ENSG00000156508, ENSG00000104529, ENSG00000254772, ENSG00000137818	440	18	16792	12.7212	0.168706	0.00511941	0.135393
UP_KEYWORDS	Elongation factor	5	1.06157	0.00409714	ENSG00000132507, ENSG00000167658, ENSG00000156508, ENSG00000104529, ENSG00000254772	456	30	20581	7.5223	0.783761	0.0295806	5.51054
GOTERM_MF_DIRECT	GO:0003746~translation elongation factor activity	5	1.06157	0.0115553	ENSG00000132507, ENSG00000167658, ENSG00000156508, ENSG00000104529, ENSG00000254772	443	34	16881	5.60384	0.99959	0.127873	15.9941
UP_KEYWORDS	Protein biosynthesis	9	1.91083	0.0199554	ENSG00000242372, ENSG00000132507, ENSG00000161960, ENSG00000167658, ENSG00000156508, ENSG00000140105, ENSG00000104529, ENSG00000254772, ENSG00000173812	456	152	20581	2.67239	0.999457	0.112497	24.2925
Annotation Cluster 19	Enrichment Score: 2.5168911726579126
Category	Term	Count	%	PValue	Genes	List Total	Pop Hits	Pop Total	Fold Enrichment	Bonferroni	Benjamini	FDR
INTERPRO	IPR013766:Thioredoxin domain	9	1.91083	5.05819e-06	ENSG00000167815, ENSG00000155660, ENSG00000117450, ENSG00000143870, ENSG00000126432, ENSG00000117592, ENSG00000136810, ENSG00000185624, ENSG00000123131	448	41	18559	9.09359	0.00468805	0.000427097	0.00791647
UP_KEYWORDS	Redox-active center	9	1.91083	1.09262e-05	ENSG00000167815, ENSG00000155660, ENSG00000117450, ENSG00000143870, ENSG00000126432, ENSG00000117592, ENSG00000136810, ENSG00000185624, ENSG00000123131	456	49	20581	8.28988	0.00406722	0.000163007	0.0150839
UP_SEQ_FEATURE	short sequence motif:Prevents secretion from ER	7	1.4862	0.00246615	ENSG00000155660, ENSG00000149257, ENSG00000044574, ENSG00000143870, ENSG00000179218, ENSG00000257727, ENSG00000185624	453	61	20063	5.08237	0.964064	0.101736	3.96838
INTERPRO	IPR005788:Disulphide isomerase	3	0.636943	0.00551571	ENSG00000155660, ENSG00000143870, ENSG00000185624	448	5	18559	24.8558	0.994132	0.173294	8.29263
UP_KEYWORDS	Isomerase	9	1.91083	0.0057695	ENSG00000155660, ENSG00000111669, ENSG00000143870, ENSG00000240972, ENSG00000196262, ENSG00000171314, ENSG00000105220, ENSG00000185624, ENSG00000110958	456	122	20581	3.32954	0.884474	0.0406554	7.67777
INTERPRO	IPR017937:Thioredoxin, conserved site	4	0.849257	0.00733971	ENSG00000155660, ENSG00000143870, ENSG00000136810, ENSG00000185624	448	17	18559	9.74737	0.998934	0.210212	10.8901
UP_SEQ_FEATURE	domain:Thioredoxin 1	3	0.636943	0.0202187	ENSG00000155660, ENSG00000143870, ENSG00000185624	453	10	20063	13.2868	1	0.42965	28.4638
UP_SEQ_FEATURE	domain:Thioredoxin 2	3	0.636943	0.0202187	ENSG00000155660, ENSG00000143870, ENSG00000185624	453	10	20063	13.2868	1	0.42965	28.4638
GOTERM_BP_DIRECT	GO:0034976~response to endoplasmic reticulum stress	6	1.27389	0.0464535	ENSG00000155660, ENSG00000143870, ENSG00000167658, ENSG00000104695, ENSG00000185624, ENSG00000106541	440	75	16792	3.05309	1	0.569808	56.6125
GOTERM_MF_DIRECT	GO:0003756~protein disulfide isomerase activity	3	0.636943	0.112113	ENSG00000155660, ENSG00000143870, ENSG00000185624	443	22	16881	5.19629	1	0.564447	83.1883
Annotation Cluster 20	Enrichment Score: 2.5163556476757103
Category	Term	Count	%	PValue	Genes	List Total	Pop Hits	Pop Total	Fold Enrichment	Bonferroni	Benjamini	FDR
INTERPRO	IPR016040:NAD(P)-binding domain	14	2.9724	0.000411496	ENSG00000112699, ENSG00000138796, ENSG00000142657, ENSG00000146701, ENSG00000108828, ENSG00000116096, ENSG00000160211, ENSG00000090013, ENSG00000134333, ENSG00000111640, ENSG00000014641, ENSG00000137106, ENSG00000111716, ENSG00000130985	448	179	18559	3.24005	0.31775	0.0236141	0.64211
GOTERM_MF_DIRECT	GO:0051287~NAD binding	7	1.4862	0.000422347	ENSG00000134333, ENSG00000111640, ENSG00000138413, ENSG00000014641, ENSG00000100243, ENSG00000137106, ENSG00000111716	443	38	16881	7.01954	0.246823	0.00910203	0.63145
UP_SEQ_FEATURE	nucleotide phosphate-binding region:NAD	9	1.91083	0.000437809	ENSG00000165637, ENSG00000134333, ENSG00000111640, ENSG00000138796, ENSG00000014641, ENSG00000146701, ENSG00000165092, ENSG00000213585, ENSG00000111716	453	80	20063	4.98253	0.445594	0.0276977	0.715553
INTERPRO	IPR001557:L-lactate/malate dehydrogenase	4	0.849257	0.00071018	ENSG00000134333, ENSG00000014641, ENSG00000146701, ENSG00000111716	448	8	18559	20.7132	0.483144	0.0360021	1.10576
INTERPRO	IPR022383:Lactate/malate dehydrogenase, C-terminal	4	0.849257	0.00071018	ENSG00000134333, ENSG00000014641, ENSG00000146701, ENSG00000111716	448	8	18559	20.7132	0.483144	0.0360021	1.10576
INTERPRO	IPR001236:Lactate/malate dehydrogenase, N-terminal	4	0.849257	0.00071018	ENSG00000134333, ENSG00000014641, ENSG00000146701, ENSG00000111716	448	8	18559	20.7132	0.483144	0.0360021	1.10576
KEGG_PATHWAY	hsa00620:Pyruvate metabolism	8	1.69851	0.00102377	ENSG00000134333, ENSG00000014641, ENSG00000124767, ENSG00000146701, ENSG00000120437, ENSG00000067225, ENSG00000137106, ENSG00000111716	283	40	6910	4.88339	0.210702	0.0156503	1.3055
INTERPRO	IPR015955:Lactate dehydrogenase/glycoside hydrolase, family 4, C-terminal	4	0.849257	0.00104627	ENSG00000134333, ENSG00000014641, ENSG00000146701, ENSG00000111716	448	9	18559	18.4117	0.62186	0.0498958	1.62506
UP_SEQ_FEATURE	binding site:NAD	7	1.4862	0.00130887	ENSG00000134333, ENSG00000111640, ENSG00000138796, ENSG00000014641, ENSG00000146701, ENSG00000165092, ENSG00000111716	453	54	20063	5.74119	0.828677	0.0681358	2.12493
PIR_SUPERFAMILY	PIRSF000102:L-lactate/malate dehydrogenase	4	0.849257	0.00354895	ENSG00000134333, ENSG00000014641, ENSG00000146701, ENSG00000111716	73	8	1692	11.589	0.189222	0.0675318	3.48795
GOTERM_MF_DIRECT	GO:0016616~oxidoreductase activity, acting on the CH-OH group of donors, NAD or NADP as acceptor	4	0.849257	0.00922463	ENSG00000134333, ENSG00000014641, ENSG00000137106, ENSG00000111716	443	17	16881	8.96614	0.998008	0.106905	12.9743
KEGG_PATHWAY	hsa00270:Cysteine and methionine metabolism	6	1.27389	0.0181906	ENSG00000134333, ENSG00000125166, ENSG00000014641, ENSG00000146701, ENSG00000128311, ENSG00000111716	283	38	6910	3.85531	0.985603	0.150497	20.9841
UP_KEYWORDS	NAD	9	1.91083	0.0411315	ENSG00000165637, ENSG00000134333, ENSG00000111640, ENSG00000138796, ENSG00000014641, ENSG00000146701, ENSG00000100243, ENSG00000165092, ENSG00000111716	456	175	20581	2.32117	1	0.200531	44.0032
GOTERM_BP_DIRECT	GO:0006090~pyruvate metabolic process	3	0.636943	0.111829	ENSG00000134333, ENSG00000124767, ENSG00000111716	440	22	16792	5.20413	1	0.798908	87.5289
GOTERM_BP_DIRECT	GO:0005975~carbohydrate metabolic process	8	1.69851	0.171742	ENSG00000134333, ENSG00000177156, ENSG00000130313, ENSG00000014641, ENSG00000124767, ENSG00000146701, ENSG00000105220, ENSG00000111716	440	174	16792	1.75465	1	0.899896	96.3401
Annotation Cluster 21	Enrichment Score: 2.464711001737571
Category	Term	Count	%	PValue	Genes	List Total	Pop Hits	Pop Total	Fold Enrichment	Bonferroni	Benjamini	FDR
GOTERM_BP_DIRECT	GO:0010951~negative regulation of endopeptidase activity	14	2.9724	1.68901e-05	ENSG00000149257, ENSG00000153113, ENSG00000124570, ENSG00000055955, ENSG00000206075, ENSG00000175899, ENSG00000160213, ENSG00000113905, ENSG00000125730, ENSG00000021355, ENSG00000089220, ENSG00000166634, ENSG00000166535, ENSG00000145192	440	121	16792	4.41563	0.0396287	0.00134694	0.029645
GOTERM_MF_DIRECT	GO:0004867~serine-type endopeptidase inhibitor activity	10	2.12314	0.000995208	ENSG00000089220, ENSG00000149257, ENSG00000166634, ENSG00000124570, ENSG00000055955, ENSG00000206075, ENSG00000175899, ENSG00000113905, ENSG00000166535, ENSG00000021355	443	97	16881	3.92846	0.487327	0.0183877	1.48199
UP_KEYWORDS	Protease inhibitor	9	1.91083	0.00635143	ENSG00000089220, ENSG00000166634, ENSG00000153113, ENSG00000124570, ENSG00000055955, ENSG00000175899, ENSG00000160213, ENSG00000166535, ENSG00000021355	456	124	20581	3.27584	0.907138	0.0430574	8.42102
INTERPRO	IPR023795:Protease inhibitor I4, serpin, conserved site	5	1.06157	0.00781815	ENSG00000149257, ENSG00000166634, ENSG00000124570, ENSG00000206075, ENSG00000021355	448	33	18559	6.27672	0.999319	0.209597	11.56
SMART	SM00093:SERPIN	5	1.06157	0.0115875	ENSG00000149257, ENSG00000166634, ENSG00000124570, ENSG00000206075, ENSG00000021355	243	37	10057	5.59282	0.846873	0.156833	13.1411
UP_KEYWORDS	Serine protease inhibitor	7	1.4862	0.0120164	ENSG00000089220, ENSG00000166634, ENSG00000124570, ENSG00000055955, ENSG00000175899, ENSG00000166535, ENSG00000021355	456	86	20581	3.67368	0.988993	0.0723995	15.3719
INTERPRO	IPR000215:Serpin family	5	1.06157	0.0128385	ENSG00000149257, ENSG00000166634, ENSG00000124570, ENSG00000206075, ENSG00000021355	448	38	18559	5.45083	0.999994	0.297467	18.3102
INTERPRO	IPR023796:Serpin domain	5	1.06157	0.0128385	ENSG00000149257, ENSG00000166634, ENSG00000124570, ENSG00000206075, ENSG00000021355	448	38	18559	5.45083	0.999994	0.297467	18.3102
Annotation Cluster 22	Enrichment Score: 2.3727640114718374
Category	Term	Count	%	PValue	Genes	List Total	Pop Hits	Pop Total	Fold Enrichment	Bonferroni	Benjamini	FDR
UP_SEQ_FEATURE	repeat:Plectin 2	4	0.849257	0.000371631	ENSG00000167880, ENSG00000261150, ENSG00000096696, ENSG00000118898	453	7	20063	25.3081	0.393882	0.0247233	0.607701
UP_SEQ_FEATURE	repeat:Plectin 1	4	0.849257	0.000371631	ENSG00000167880, ENSG00000261150, ENSG00000096696, ENSG00000118898	453	7	20063	25.3081	0.393882	0.0247233	0.607701
SMART	SM00250:PLEC	4	0.849257	0.000448372	ENSG00000167880, ENSG00000261150, ENSG00000096696, ENSG00000118898	243	7	10057	23.6496	0.069659	0.0119619	0.540635
INTERPRO	IPR001101:Plectin repeat	4	0.849257	0.000451934	ENSG00000167880, ENSG00000261150, ENSG00000096696, ENSG00000118898	448	7	18559	23.6722	0.342915	0.0243998	0.705002
SMART	SM00150:SPEC	5	1.06157	0.00483937	ENSG00000130402, ENSG00000167880, ENSG00000197694, ENSG00000096696, ENSG00000118898	243	29	10057	7.13566	0.542066	0.0831222	5.69529
INTERPRO	IPR018159:Spectrin/alpha-actinin	5	1.06157	0.00489353	ENSG00000130402, ENSG00000167880, ENSG00000197694, ENSG00000096696, ENSG00000118898	448	29	18559	7.14247	0.989509	0.16664	7.39051
UP_SEQ_FEATURE	repeat:Spectrin 1	4	0.849257	0.0201091	ENSG00000130402, ENSG00000197694, ENSG00000096696, ENSG00000118898	453	26	20063	6.81372	1	0.434509	28.3324
UP_SEQ_FEATURE	repeat:Spectrin 2	4	0.849257	0.0201091	ENSG00000130402, ENSG00000197694, ENSG00000096696, ENSG00000118898	453	26	20063	6.81372	1	0.434509	28.3324
UP_SEQ_FEATURE	repeat:Spectrin 4	3	0.636943	0.080273	ENSG00000130402, ENSG00000197694, ENSG00000118898	453	21	20063	6.32703	1	0.818736	74.6464
UP_SEQ_FEATURE	repeat:Spectrin 3	3	0.636943	0.0870278	ENSG00000130402, ENSG00000197694, ENSG00000118898	453	22	20063	6.03943	1	0.826583	77.5333
Annotation Cluster 23	Enrichment Score: 2.335958482635964
Category	Term	Count	%	PValue	Genes	List Total	Pop Hits	Pop Total	Fold Enrichment	Bonferroni	Benjamini	FDR
GOTERM_CC_DIRECT	GO:0030057~desmosome	8	1.69851	1.30423e-06	ENSG00000167880, ENSG00000081277, ENSG00000134757, ENSG00000057294, ENSG00000096696, ENSG00000118898, ENSG00000173801, ENSG00000130985	452	24	18224	13.4395	0.000590641	1.96937e-05	0.00185205
GOTERM_CC_DIRECT	GO:0014704~intercalated disc	8	1.69851	0.00010917	ENSG00000077549, ENSG00000044115, ENSG00000057294, ENSG00000143153, ENSG00000096696, ENSG00000128245, ENSG00000173801, ENSG00000163399	452	45	18224	7.16775	0.0482538	0.00123566	0.154915
KEGG_PATHWAY	hsa05412:Arrhythmogenic right ventricular cardiomyopathy (ARVC)	9	1.91083	0.00795444	ENSG00000130402, ENSG00000184009, ENSG00000044115, ENSG00000160789, ENSG00000075624, ENSG00000057294, ENSG00000096696, ENSG00000173801, ENSG00000168036	283	71	6910	3.09511	0.841946	0.0739875	9.73838
GOTERM_BP_DIRECT	GO:0086073~bundle of His cell-Purkinje myocyte adhesion involved in cell communication	3	0.636943	0.00953989	ENSG00000057294, ENSG00000096696, ENSG00000173801	440	6	16792	19.0818	1	0.225067	15.4873
GOTERM_MF_DIRECT	GO:0086083~cell adhesive protein binding involved in bundle of His cell-Purkinje myocyte communication	3	0.636943	0.00956812	ENSG00000057294, ENSG00000096696, ENSG00000173801	443	6	16881	19.053	0.998421	0.108811	13.4256
GOTERM_BP_DIRECT	GO:0098911~regulation of ventricular cardiac muscle cell action potential	3	0.636943	0.0320854	ENSG00000057294, ENSG00000096696, ENSG00000173801	440	11	16792	10.4083	1	0.472672	43.5867
GOTERM_BP_DIRECT	GO:0086091~regulation of heart rate by cardiac conduction	3	0.636943	0.232536	ENSG00000057294, ENSG00000096696, ENSG00000173801	440	35	16792	3.27117	1	0.948221	99.0399
UP_KEYWORDS	Cardiomyopathy	4	0.849257	0.266132	ENSG00000160789, ENSG00000057294, ENSG00000096696, ENSG00000173801	456	81	20581	2.22883	1	0.666863	98.6046
Annotation Cluster 24	Enrichment Score: 2.3298314123784096
Category	Term	Count	%	PValue	Genes	List Total	Pop Hits	Pop Total	Fold Enrichment	Bonferroni	Benjamini	FDR
UP_KEYWORDS	Actin capping	7	1.4862	2.4006e-06	ENSG00000077549, ENSG00000148180, ENSG00000042493, ENSG00000197694, ENSG00000116489, ENSG00000006747, ENSG00000198898	456	19	20581	16.6282	0.000895023	4.26383e-05	0.00331425
UP_SEQ_FEATURE	repeat:Gelsolin-like 1	3	0.636943	0.0129606	ENSG00000148180, ENSG00000042493, ENSG00000006747	453	8	20063	16.6084	1	0.329254	19.2597
UP_SEQ_FEATURE	repeat:Gelsolin-like 2	3	0.636943	0.0129606	ENSG00000148180, ENSG00000042493, ENSG00000006747	453	8	20063	16.6084	1	0.329254	19.2597
UP_SEQ_FEATURE	repeat:Gelsolin-like 3	3	0.636943	0.0129606	ENSG00000148180, ENSG00000042493, ENSG00000006747	453	8	20063	16.6084	1	0.329254	19.2597
SMART	SM00262:GEL	3	0.636943	0.0146725	ENSG00000148180, ENSG00000042493, ENSG00000006747	243	8	10057	15.5201	0.907429	0.167282	16.362
INTERPRO	IPR007122:Villin/Gelsolin	3	0.636943	0.0147208	ENSG00000148180, ENSG00000042493, ENSG00000006747	448	8	18559	15.5349	0.999999	0.325401	20.7144
INTERPRO	IPR007123:Gelsolin domain	3	0.636943	0.0435057	ENSG00000148180, ENSG00000042493, ENSG00000006747	448	14	18559	8.87707	1	0.617484	50.1514
Annotation Cluster 25	Enrichment Score: 2.2006714486195342
Category	Term	Count	%	PValue	Genes	List Total	Pop Hits	Pop Total	Fold Enrichment	Bonferroni	Benjamini	FDR
GOTERM_BP_DIRECT	GO:0071901~negative regulation of protein serine/threonine kinase activity	5	1.06157	0.00105372	ENSG00000185043, ENSG00000113648, ENSG00000170027, ENSG00000175793, ENSG00000106211	440	18	16792	10.601	0.919856	0.0386689	1.83366
GOTERM_MF_DIRECT	GO:0008426~protein kinase C inhibitor activity	3	0.636943	0.0020165	ENSG00000170027, ENSG00000175793, ENSG00000106211	443	3	16881	38.1061	0.741907	0.0303137	2.98148
GOTERM_BP_DIRECT	GO:0006469~negative regulation of protein kinase activity	6	1.27389	0.117669	ENSG00000116288, ENSG00000084207, ENSG00000170027, ENSG00000175793, ENSG00000106211, ENSG00000154096	440	99	16792	2.31295	1	0.814317	88.8928
Annotation Cluster 26	Enrichment Score: 2.0607664802681063
Category	Term	Count	%	PValue	Genes	List Total	Pop Hits	Pop Total	Fold Enrichment	Bonferroni	Benjamini	FDR
GOTERM_BP_DIRECT	GO:0006749~glutathione metabolic process	10	2.12314	1.33904e-05	ENSG00000148834, ENSG00000138413, ENSG00000124767, ENSG00000142168, ENSG00000105755, ENSG00000084207, ENSG00000008394, ENSG00000169583, ENSG00000254772, ENSG00000160211	440	56	16792	6.81494	0.0315484	0.00110479	0.023503
GOTERM_MF_DIRECT	GO:0004364~glutathione transferase activity	6	1.27389	0.00204275	ENSG00000143198, ENSG00000148834, ENSG00000084207, ENSG00000008394, ENSG00000169583, ENSG00000254772	443	35	16881	6.53247	0.746422	0.0300306	3.01974
UP_SEQ_FEATURE	domain:GST N-terminal	4	0.849257	0.0143933	ENSG00000148834, ENSG00000084207, ENSG00000169583, ENSG00000254772	453	23	20063	7.70247	1	0.345927	21.1602
INTERPRO	IPR004045:Glutathione S-transferase, N-terminal	4	0.849257	0.0239294	ENSG00000148834, ENSG00000084207, ENSG00000169583, ENSG00000254772	448	26	18559	6.37328	1	0.438386	31.551
UP_SEQ_FEATURE	domain:GST C-terminal	4	0.849257	0.0501893	ENSG00000148834, ENSG00000084207, ENSG00000169583, ENSG00000254772	453	37	20063	4.78802	1	0.68526	57.0199
INTERPRO	IPR010987:Glutathione S-transferase, C-terminal-like	4	0.849257	0.0755469	ENSG00000148834, ENSG00000084207, ENSG00000169583, ENSG00000254772	448	41	18559	4.04159	1	0.795345	70.755
INTERPRO	IPR004046:Glutathione S-transferase, C-terminal	3	0.636943	0.105126	ENSG00000148834, ENSG00000084207, ENSG00000254772	448	23	18559	5.40344	1	0.878256	82.4203
Annotation Cluster 27	Enrichment Score: 2.044583694680644
Category	Term	Count	%	PValue	Genes	List Total	Pop Hits	Pop Total	Fold Enrichment	Bonferroni	Benjamini	FDR
INTERPRO	IPR020902:Actin/actin-like conserved site	5	1.06157	0.00143514	ENSG00000184009, ENSG00000075624, ENSG00000138071, ENSG00000115091, ENSG00000143632	448	21	18559	9.86341	0.736632	0.0645337	2.22273
SMART	SM00268:ACTIN	5	1.06157	0.00773587	ENSG00000184009, ENSG00000075624, ENSG00000138071, ENSG00000115091, ENSG00000143632	243	33	10057	6.27073	0.713586	0.117531	8.96013
INTERPRO	IPR004000:Actin-related protein	5	1.06157	0.00869534	ENSG00000184009, ENSG00000075624, ENSG00000138071, ENSG00000115091, ENSG00000143632	448	34	18559	6.09211	0.9997	0.223952	12.7759
INTERPRO	IPR004001:Actin, conserved site	3	0.636943	0.0687029	ENSG00000184009, ENSG00000075624, ENSG00000143632	448	18	18559	6.90439	1	0.769938	67.1762
Annotation Cluster 28	Enrichment Score: 1.916384980592221
Category	Term	Count	%	PValue	Genes	List Total	Pop Hits	Pop Total	Fold Enrichment	Bonferroni	Benjamini	FDR
[truncated: 694 more rows]

## Sheet: Table S4
Table S4. Functional annotation clusters of proteins down regulated between PND2 and PND16
[truncated: 1,280 more rows]
